# Supplementary material for: A real-world pharmacovigilance study of amivantamab-related cardiovascular adverse events based on the FDA adverse event reporting system (FAERS) database
Source: Sci Rep. 2024 Apr 25;14:9552. doi: 10.1038/s41598-024-55829-5 (PMC11045761; doi:10.1038/s41598-024-55829-5)
Supplement: Supplementary file 3 — Supplementary Information 3. [file 41598_2024_55829_MOESM3_ESM.xls]

## Sheet: Demographic information (Cardi)
ITEMS	ALL(N=595)	Non Cardiovascular(N=497)	Any Cardiovascular(N=98)	Cardiovascular(N=88)	MACE(N=10)
SEX
Female(%)	264(44.37)	206(41.45)	58(59.18)	54(61.36)	4(40.00)
Male(%)	173(29.08)	143(28.77)	30(30.61)	25(28.41)	5(50.00)
Unknown(%)	158(26.55)	148(29.78)	10(10.20)	9(10.23)	1(10.00)
AGE
＜18(%)	0( 0.00)	0( 0.00)	0( 0.00)	0( 0.00)	0( 0.00)
≥18，＜45(%)	16( 2.69)	13( 2.62)	3( 3.06)	2( 2.27)	1(10.00)
≥45，＜65(%)	146(24.54)	114(22.94)	32(32.65)	31(35.23)	1(10.00)
≥65，＜75(%)	104(17.48)	76(15.29)	28(28.57)	24(27.27)	4(40.00)
75≤(%)	49( 8.24)	36( 7.24)	13(13.27)	11(12.50)	2(20.00)
Unknown(%)	280(47.06)	258(51.91)	22(22.45)	20(22.73)	2(20.00)
AGE
N(Missing)	315(280)	239(258)	76(22)	68(20)	8(2)
Mean(SD)	63.26(10.99)	63.02(11.10)	64.03(10.65)	63.90(10.45)	65.13(12.99)
Median(Q1,Q3)	64.00(56.00,71.00)	64.00(56.00,71.00)	65.50(56.00,71.00)	65.00(56.00,70.50)	69.00(60.00,73.50)
Min,Max	23.00,86.00	23.00,86.00	31.00,83.00	31.00,83.00	38.00,78.00
Year of report
2021(%)	82(13.78)	74(14.89)	8( 8.16)	7( 7.95)	1(10.00)
2022(%)	263(44.20)	222(44.67)	41(41.84)	35(39.77)	6(60.00)
2023(%)	250(42.02)	201(40.44)	49(50.00)	46(52.27)	3(30.00)
Type of reporter
Doctor(%)	343(57.65)	273(54.93)	70(71.43)	61(69.32)	9(90.00)
Pharmacist(%)	211(35.46)	185(37.22)	26(26.53)	25(28.41)	1(10.00)
Consumer(%)	41( 6.89)	39( 7.85)	2( 2.04)	2( 2.27)	0( 0.00)
State of the occuring country
North America(%)	316(53.11)	285(57.34)	31(31.63)	29(32.95)	2(20.00)
Asia(%)	162(27.23)	121(24.35)	41(41.84)	34(38.64)	7(70.00)
Europe(%)	83(13.95)	67(13.48)	16(16.33)	15(17.05)	1(10.00)
South America(%)	25( 4.20)	17( 3.42)	8( 8.16)	8( 9.09)	0( 0.00)
Not Specified(%)	7( 1.18)	5( 1.01)	2( 2.04)	2( 2.27)	0( 0.00)
Oceania(%)	2( 0.34)	2( 0.40)	0( 0.00)	0( 0.00)	0( 0.00)
The country of occurrence
United States of America(%)	306(51.43)	277(55.73)	29(29.59)	28(31.82)	1(10.00)
China(%)	59( 9.92)	40( 8.05)	19(19.39)	14(15.91)	5(50.00)
Brazil(%)	25( 4.20)	17( 3.42)	8( 8.16)	8( 9.09)	0( 0.00)
Japan(%)	22( 3.70)	18( 3.62)	4( 4.08)	4( 4.55)	0( 0.00)
Taiwan(%)	21( 3.53)	15( 3.02)	6( 6.12)	6( 6.82)	0( 0.00)
France(%)	21( 3.53)	17( 3.42)	4( 4.08)	4( 4.55)	0( 0.00)
Korea(%)	18( 3.03)	14( 2.82)	4( 4.08)	4( 4.55)	0( 0.00)
Malaysia(%)	15( 2.52)	12( 2.41)	3( 3.06)	2( 2.27)	1(10.00)
Spain(%)	15( 2.52)	13( 2.62)	2( 2.04)	1( 1.14)	1(10.00)
Germany(%)	9( 1.51)	6( 1.21)	3( 3.06)	3( 3.41)	0( 0.00)
Belgium(%)	9( 1.51)	8( 1.61)	1( 1.02)	1( 1.14)	0( 0.00)
Israel(%)	7( 1.18)	4( 0.80)	3( 3.06)	3( 3.41)	0( 0.00)
Not Specified(%)	7( 1.18)	5( 1.01)	2( 2.04)	2( 2.27)	0( 0.00)
India(%)	7( 1.18)	6( 1.21)	1( 1.02)	1( 1.14)	0( 0.00)
Canada(%)	6( 1.01)	5( 1.01)	1( 1.02)	1( 1.14)	0( 0.00)
Italy(%)	6( 1.01)	5( 1.01)	1( 1.02)	1( 1.14)	0( 0.00)
United Kiongdom(%)	6( 1.01)	6( 1.21)	0( 0.00)	0( 0.00)	0( 0.00)
Portugal(%)	5( 0.84)	4( 0.80)	1( 1.02)	1( 1.14)	0( 0.00)
Turkey(%)	5( 0.84)	5( 1.01)	0( 0.00)	0( 0.00)	0( 0.00)
Austria(%)	3( 0.50)	2( 0.40)	1( 1.02)	1( 1.14)	0( 0.00)
Hongkong(%)	3( 0.50)	2( 0.40)	1( 1.02)	0( 0.00)	1(10.00)
Puerto Rico(%)	3( 0.50)	3( 0.60)	0( 0.00)	0( 0.00)	0( 0.00)
Australia(%)	2( 0.34)	2( 0.40)	0( 0.00)	0( 0.00)	0( 0.00)
Poland(%)	2( 0.34)	2( 0.40)	0( 0.00)	0( 0.00)	0( 0.00)
Sweden(%)	2( 0.34)	2( 0.40)	0( 0.00)	0( 0.00)	0( 0.00)
Singapore(%)	2( 0.34)	2( 0.40)	0( 0.00)	0( 0.00)	0( 0.00)
Russia(%)	1( 0.17)	0( 0.00)	1( 1.02)	1( 1.14)	0( 0.00)
Romania(%)	1( 0.17)	0( 0.00)	1( 1.02)	1( 1.14)	0( 0.00)
Mexico(%)	1( 0.17)	0( 0.00)	1( 1.02)	0( 0.00)	1(10.00)
Ukraine(%)	1( 0.17)	0( 0.00)	1( 1.02)	1( 1.14)	0( 0.00)
Netherlands(%)	1( 0.17)	1( 0.20)	0( 0.00)	0( 0.00)	0( 0.00)
Czech Republic(%)	1( 0.17)	1( 0.20)	0( 0.00)	0( 0.00)	0( 0.00)
Lebanon(%)	1( 0.17)	1( 0.20)	0( 0.00)	0( 0.00)	0( 0.00)
Cyprus(%)	1( 0.17)	1( 0.20)	0( 0.00)	0( 0.00)	0( 0.00)
Thailand(%)	1( 0.17)	1( 0.20)	0( 0.00)	0( 0.00)	0( 0.00)
State of the reporting country
North America(%)	324(54.45)	291(58.55)	33(33.67)	31(35.23)	2(20.00)
Asia(%)	161(27.06)	120(24.14)	41(41.84)	34(38.64)	7(70.00)
Europe(%)	83(13.95)	67(13.48)	16(16.33)	15(17.05)	1(10.00)
South America(%)	25( 4.20)	17( 3.42)	8( 8.16)	8( 9.09)	0( 0.00)
Oceania(%)	2( 0.34)	2( 0.40)	0( 0.00)	0( 0.00)	0( 0.00)
The reporting country
United States of America(%)	314(52.77)	283(56.94)	31(31.63)	30(34.09)	1(10.00)
China(%)	59( 9.92)	40( 8.05)	19(19.39)	14(15.91)	5(50.00)
Brazil(%)	25( 4.20)	17( 3.42)	8( 8.16)	8( 9.09)	0( 0.00)
Japan(%)	22( 3.70)	18( 3.62)	4( 4.08)	4( 4.55)	0( 0.00)
Taiwan(%)	21( 3.53)	15( 3.02)	6( 6.12)	6( 6.82)	0( 0.00)
France(%)	21( 3.53)	17( 3.42)	4( 4.08)	4( 4.55)	0( 0.00)
Korea(%)	18( 3.03)	14( 2.82)	4( 4.08)	4( 4.55)	0( 0.00)
Malaysia(%)	15( 2.52)	12( 2.41)	3( 3.06)	2( 2.27)	1(10.00)
Spain(%)	15( 2.52)	13( 2.62)	2( 2.04)	1( 1.14)	1(10.00)
Germany(%)	9( 1.51)	6( 1.21)	3( 3.06)	3( 3.41)	0( 0.00)
Belgium(%)	9( 1.51)	8( 1.61)	1( 1.02)	1( 1.14)	0( 0.00)
Israel(%)	7( 1.18)	4( 0.80)	3( 3.06)	3( 3.41)	0( 0.00)
India(%)	7( 1.18)	6( 1.21)	1( 1.02)	1( 1.14)	0( 0.00)
Canada(%)	6( 1.01)	5( 1.01)	1( 1.02)	1( 1.14)	0( 0.00)
Italy(%)	6( 1.01)	5( 1.01)	1( 1.02)	1( 1.14)	0( 0.00)
United Kiongdom(%)	6( 1.01)	6( 1.21)	0( 0.00)	0( 0.00)	0( 0.00)
Portugal(%)	5( 0.84)	4( 0.80)	1( 1.02)	1( 1.14)	0( 0.00)
Turkey(%)	4( 0.67)	4( 0.80)	0( 0.00)	0( 0.00)	0( 0.00)
Austria(%)	3( 0.50)	2( 0.40)	1( 1.02)	1( 1.14)	0( 0.00)
Hongkong(%)	3( 0.50)	2( 0.40)	1( 1.02)	0( 0.00)	1(10.00)
Puerto Rico(%)	3( 0.50)	3( 0.60)	0( 0.00)	0( 0.00)	0( 0.00)
Australia(%)	2( 0.34)	2( 0.40)	0( 0.00)	0( 0.00)	0( 0.00)
Poland(%)	2( 0.34)	2( 0.40)	0( 0.00)	0( 0.00)	0( 0.00)
Sweden(%)	2( 0.34)	2( 0.40)	0( 0.00)	0( 0.00)	0( 0.00)
Singapore(%)	2( 0.34)	2( 0.40)	0( 0.00)	0( 0.00)	0( 0.00)
Russia(%)	1( 0.17)	0( 0.00)	1( 1.02)	1( 1.14)	0( 0.00)
Romania(%)	1( 0.17)	0( 0.00)	1( 1.02)	1( 1.14)	0( 0.00)
Mexico(%)	1( 0.17)	0( 0.00)	1( 1.02)	0( 0.00)	1(10.00)
Ukraine(%)	1( 0.17)	0( 0.00)	1( 1.02)	1( 1.14)	0( 0.00)
Netherlands(%)	1( 0.17)	1( 0.20)	0( 0.00)	0( 0.00)	0( 0.00)
Czech Republic(%)	1( 0.17)	1( 0.20)	0( 0.00)	0( 0.00)	0( 0.00)
Lebanon(%)	1( 0.17)	1( 0.20)	0( 0.00)	0( 0.00)	0( 0.00)
Cyprus(%)	1( 0.17)	1( 0.20)	0( 0.00)	0( 0.00)	0( 0.00)
Thailand(%)	1( 0.17)	1( 0.20)	0( 0.00)	0( 0.00)	0( 0.00)
The administration route
INTRAVENOUS (NOT OTHERWISE S(%)	286(48.07)	220(44.27)	66(67.35)	59(67.05)	7(70.00)
UNKNOWN(%)	242(40.67)	221(44.47)	21(21.43)	19(21.59)	2(20.00)
INTRAVENOUS DRIP(%)	29( 4.87)	26( 5.23)	3( 3.06)	3( 3.41)	0( 0.00)
Unkonwn(%)	24( 4.03)	18( 3.62)	6( 6.12)	6( 6.82)	0( 0.00)
SUBCUTANEOUS(%)	11( 1.85)	9( 1.81)	2( 2.04)	1( 1.14)	1(10.00)
ORAL(%)	2( 0.34)	2( 0.40)	0( 0.00)	0( 0.00)	0( 0.00)
INTRAVENOUS BOLUS(%)	1( 0.17)	1( 0.20)	0( 0.00)	0( 0.00)	0( 0.00)
The indication
PRODUCT USED FOR UNKNOWN INDICATION(%)	216(36.30)	196(39.44)	20(20.41)	18(20.45)	2(20.00)
NON-SMALL CELL LUNG CANCER(%)	185(31.09)	152(30.58)	33(33.67)	29(32.95)	4(40.00)
NON-SMALL CELL LUNG CANCER METASTATIC(%)	128(21.51)	94(18.91)	34(34.69)	30(34.09)	4(40.00)
LUNG NEOPLASM MALIGNANT(%)	25( 4.20)	25( 5.03)	0( 0.00)	0( 0.00)	0( 0.00)
LUNG ADENOCARCINOMA(%)	12( 2.02)	9( 1.81)	3( 3.06)	3( 3.41)	0( 0.00)
EGFR GENE MUTATION(%)	5( 0.84)	4( 0.80)	1( 1.02)	1( 1.14)	0( 0.00)
NON-SMALL CELL LUNG CANCER STAGE IV(%)	3( 0.50)	2( 0.40)	1( 1.02)	1( 1.14)	0( 0.00)
OESOPHAGEAL CARCINOMA(%)	2( 0.34)	1( 0.20)	1( 1.02)	1( 1.14)	0( 0.00)
COLORECTAL CANCER(%)	2( 0.34)	2( 0.40)	0( 0.00)	0( 0.00)	0( 0.00)
LUNG CANCER METASTATIC(%)	2( 0.34)	2( 0.40)	0( 0.00)	0( 0.00)	0( 0.00)
ADENOCARCINOMA(%)	1( 0.17)	0( 0.00)	1( 1.02)	1( 1.14)	0( 0.00)
METASTASES TO BONE(%)	1( 0.17)	0( 0.00)	1( 1.02)	1( 1.14)	0( 0.00)
PLASMA CELL MYELOMA REFRACTORY(%)	1( 0.17)	0( 0.00)	1( 1.02)	1( 1.14)	0( 0.00)
SMALL CELL LUNG CANCER(%)	1( 0.17)	0( 0.00)	1( 1.02)	1( 1.14)	0( 0.00)
Unknown(%)	1( 0.17)	0( 0.00)	1( 1.02)	1( 1.14)	0( 0.00)
BLADDER CANCER(%)	1( 0.17)	1( 0.20)	0( 0.00)	0( 0.00)	0( 0.00)
COLON CANCER METASTATIC(%)	1( 0.17)	1( 0.20)	0( 0.00)	0( 0.00)	0( 0.00)
COLON CANCER(%)	1( 0.17)	1( 0.20)	0( 0.00)	0( 0.00)	0( 0.00)
GASTRIC CANCER(%)	1( 0.17)	1( 0.20)	0( 0.00)	0( 0.00)	0( 0.00)
GASTROOESOPHAGEAL CANCER(%)	1( 0.17)	1( 0.20)	0( 0.00)	0( 0.00)	0( 0.00)
GENE MUTATION(%)	1( 0.17)	1( 0.20)	0( 0.00)	0( 0.00)	0( 0.00)
HEPATOCELLULAR CARCINOMA(%)	1( 0.17)	1( 0.20)	0( 0.00)	0( 0.00)	0( 0.00)
LUNG ADENOCARCINOMA STAGE IV(%)	1( 0.17)	1( 0.20)	0( 0.00)	0( 0.00)	0( 0.00)
NEOPLASM MALIGNANT(%)	1( 0.17)	1( 0.20)	0( 0.00)	0( 0.00)	0( 0.00)
SMALL CELL LUNG CANCER METASTATIC(%)	1( 0.17)	1( 0.20)	0( 0.00)	0( 0.00)	0( 0.00)
Outcome
Unknown(%)	190(31.93)	177(35.61)	13(13.27)	13(14.77)	0( 0.00)
HO(%)	160(26.89)	124(24.95)	36(36.73)	35(39.77)	1(10.00)
OT(%)	128(21.51)	112(22.54)	16(16.33)	15(17.05)	1(10.00)
DE(%)	22( 3.70)	19( 3.82)	3( 3.06)	1( 1.14)	2(20.00)
HO;OT(%)	18( 3.03)	10( 2.01)	8( 8.16)	8( 9.09)	0( 0.00)
HO;LT(%)	17( 2.86)	12( 2.41)	5( 5.10)	3( 3.41)	2(20.00)
DE;HO(%)	14( 2.35)	8( 1.61)	6( 6.12)	6( 6.82)	0( 0.00)
DE;HO;LT(%)	12( 2.02)	9( 1.81)	3( 3.06)	1( 1.14)	2(20.00)
DE;OT(%)	7( 1.18)	7( 1.41)	0( 0.00)	0( 0.00)	0( 0.00)
LT(%)	6( 1.01)	4( 0.80)	2( 2.04)	2( 2.27)	0( 0.00)
DE;LT(%)	4( 0.67)	2( 0.40)	2( 2.04)	1( 1.14)	1(10.00)
LT;OT(%)	3( 0.50)	2( 0.40)	1( 1.02)	1( 1.14)	0( 0.00)
DE;HO;OT(%)	3( 0.50)	3( 0.60)	0( 0.00)	0( 0.00)	0( 0.00)
DS;HO;LT(%)	2( 0.34)	2( 0.40)	0( 0.00)	0( 0.00)	0( 0.00)
HO;LT;OT(%)	2( 0.34)	2( 0.40)	0( 0.00)	0( 0.00)	0( 0.00)
DE;DS;HO;LT(%)	1( 0.17)	0( 0.00)	1( 1.02)	1( 1.14)	0( 0.00)
DE;DS;LT(%)	1( 0.17)	0( 0.00)	1( 1.02)	0( 0.00)	1(10.00)
DS;HO;LT;OT(%)	1( 0.17)	0( 0.00)	1( 1.02)	1( 1.14)	0( 0.00)
DE;DS;HO;LT;OT(%)	1( 0.17)	1( 0.20)	0( 0.00)	0( 0.00)	0( 0.00)
DE;DS;HO;OT(%)	1( 0.17)	1( 0.20)	0( 0.00)	0( 0.00)	0( 0.00)
DS(%)	1( 0.17)	1( 0.20)	0( 0.00)	0( 0.00)	0( 0.00)
DS;OT(%)	1( 0.17)	1( 0.20)	0( 0.00)	0( 0.00)	0( 0.00)
Serious outcome
Serious(%)	405(68.07)	320(64.39)	85(86.73)	75(85.23)	10(100.0)
Non-Serious(%)	190(31.93)	177(35.61)	13(13.27)	13(14.77)	0( 0.00)
Life-Threatening
Yes(%)	50( 8.40)	34( 6.84)	16(16.33)	10(11.36)	6(60.00)
No(%)	355(59.66)	286(57.55)	69(70.41)	65(73.86)	4(40.00)
Unknown(%)	190(31.93)	177(35.61)	13(13.27)	13(14.77)	0( 0.00)
Hospitalization - Initial or Prolonged
Yes(%)	232(38.99)	172(34.61)	60(61.22)	55(62.50)	5(50.00)
No(%)	173(29.08)	148(29.78)	25(25.51)	20(22.73)	5(50.00)
Unknown(%)	190(31.93)	177(35.61)	13(13.27)	13(14.77)	0( 0.00)
Disability
Yes(%)	9( 1.51)	6( 1.21)	3( 3.06)	2( 2.27)	1(10.00)
No(%)	396(66.55)	314(63.18)	82(83.67)	73(82.95)	9(90.00)
Unknown(%)	190(31.93)	177(35.61)	13(13.27)	13(14.77)	0( 0.00)
Death
Yes(%)	66(11.09)	50(10.06)	16(16.33)	10(11.36)	6(60.00)
No(%)	339(56.97)	270(54.33)	69(70.41)	65(73.86)	4(40.00)
Unknown(%)	190(31.93)	177(35.61)	13(13.27)	13(14.77)	0( 0.00)
Congenital Anomaly
Yes(%)	0( 0.00)	0( 0.00)	0( 0.00)	0( 0.00)	0( 0.00)
No(%)	405(68.07)	320(64.39)	85(86.73)	75(85.23)	10(100.0)
Unknown(%)	190(31.93)	177(35.61)	13(13.27)	13(14.77)	0( 0.00)
Required Intervention to Prevent Permanent Impairment
Yes(%)	0( 0.00)	0( 0.00)	0( 0.00)	0( 0.00)	0( 0.00)
No(%)	405(68.07)	320(64.39)	85(86.73)	75(85.23)	10(100.0)
Unknown(%)	190(31.93)	177(35.61)	13(13.27)	13(14.77)	0( 0.00)
Other
Yes(%)	165(27.73)	139(27.97)	26(26.53)	25(28.41)	1(10.00)
No(%)	240(40.34)	181(36.42)	59(60.20)	50(56.82)	9(90.00)
Unknown(%)	190(31.93)	177(35.61)	13(13.27)	13(14.77)	0( 0.00)
Time to onset
0-30d(%)	178(29.92)	144(28.97)	34(34.69)	30(34.09)	4(40.00)
31-60d(%)	34( 5.71)	26( 5.23)	8( 8.16)	8( 9.09)	0( 0.00)
61-90d(%)	13( 2.18)	7( 1.41)	6( 6.12)	5( 5.68)	1(10.00)
91-120d(%)	12( 2.02)	8( 1.61)	4( 4.08)	4( 4.55)	0( 0.00)
121-150d(%)	7( 1.18)	5( 1.01)	2( 2.04)	1( 1.14)	1(10.00)
151-180d(%)	8( 1.34)	4( 0.80)	4( 4.08)	4( 4.55)	0( 0.00)
181-360d(%)	34( 5.71)	23( 4.63)	11(11.22)	11(12.50)	0( 0.00)
360d<(%)	17( 2.86)	13( 2.62)	4( 4.08)	3( 3.41)	1(10.00)
Missing or abnormal values (less than 0)(%)	292(49.08)	267(53.72)	25(25.51)	22(25.00)	3(30.00)
Time to onset
N(Missing)	303(292)	230(267)	73(25)	66(22)	7(3)
Mean(SD)	80.78(134.52)	73.69(131.04)	103.10(143.60)	101.05(137.49)	122.43(205.42)
Median(Q1,Q3)	19.00(0.00,94.00)	14.00(0.00,73.00)	33.00(2.00,151.00)	37.00(0.00,155.00)	29.00(12.00,133.00)
Min,Max	0.00,746.00	0.00,746.00	0.00,577.00	0.00,563.00	6.00,577.00

## Sheet: Demographic information (Disea)
ITEMS	Venous thrombotic diseases(N=43)	Abnormal Blood pressure(N=21)	Arrhythmia(N=19)	Sudden death(N=4)	Stroke(N=4)	Peripheral vascular diseases(N=4)	Coronary Artery diseases(N=3)	Others(N=3)	Pericardial effusion(N=3)	Cardiac failure(N=1)	Myocardial Injury(N=1)
SEX
Female(%)	23(53.49)	16(76.19)	13(68.42)	3(75.00)	1(25.00)	4(100.0)	0( 0.00)	0( 0.00)	3(100.0)	0( 0.00)	1(100.0)
Male(%)	18(41.86)	1( 4.76)	4(21.05)	1(25.00)	2(50.00)	0( 0.00)	3(100.0)	2(66.67)	0( 0.00)	1(100.0)	0( 0.00)
Unknown(%)	2( 4.65)	4(19.05)	2(10.53)	0( 0.00)	1(25.00)	0( 0.00)	0( 0.00)	1(33.33)	0( 0.00)	0( 0.00)	0( 0.00)
AGE
＜18(%)	0( 0.00)	0( 0.00)	0( 0.00)	0( 0.00)	0( 0.00)	0( 0.00)	0( 0.00)	0( 0.00)	0( 0.00)	0( 0.00)	0( 0.00)
≥18，＜45(%)	1( 2.33)	1( 4.76)	0( 0.00)	1(25.00)	0( 0.00)	0( 0.00)	0( 0.00)	0( 0.00)	0( 0.00)	0( 0.00)	0( 0.00)
≥45，＜65(%)	15(34.88)	6(28.57)	6(31.58)	1(25.00)	0( 0.00)	2(50.00)	0( 0.00)	0( 0.00)	2(66.67)	0( 0.00)	1(100.0)
≥65，＜75(%)	19(44.19)	2( 9.52)	1( 5.26)	2(50.00)	2(50.00)	2(50.00)	1(33.33)	1(33.33)	1(33.33)	0( 0.00)	0( 0.00)
75≤(%)	4( 9.30)	2( 9.52)	6(31.58)	0( 0.00)	1(25.00)	0( 0.00)	1(33.33)	0( 0.00)	0( 0.00)	1(100.0)	0( 0.00)
Unknown(%)	4( 9.30)	10(47.62)	6(31.58)	0( 0.00)	1(25.00)	0( 0.00)	1(33.33)	2(66.67)	0( 0.00)	0( 0.00)	0( 0.00)
AGE
N(Missing)	39(4)	11(10)	13(6)	4(0)	3(1)	4(0)	2(1)	1(2)	3(0)	1(0)	1(0)
Mean(SD)	64.82(8.73)	60.82(13.94)	67.31(11.38)	56.50(13.53)	73.33(4.16)	59.75(13.52)	73.00(2.83)	71.00(.)	58.00(7.21)	78.00(.)	64.00(.)
Median(Q1,Q3)	66.00(61.00,69.00)	63.00(53.00,71.00)	66.00(57.00,78.00)	60.00(46.50,66.50)	72.00(70.00,78.00)	60.00(48.50,71.00)	73.00(71.00,75.00)	71.00(71.00,71.00)	56.00(52.00,66.00)	78.00(78.00,78.00)	64.00(64.00,64.00)
Min,Max	39.00,83.00	31.00,81.00	50.00,82.00	38.00,68.00	70.00,78.00	45.00,74.00	71.00,75.00	71.00,71.00	52.00,66.00	78.00,78.00	64.00,64.00
Year of report
2021(%)	3( 6.98)	3(14.29)	1( 5.26)	1(25.00)	0( 0.00)	0( 0.00)	0( 0.00)	0( 0.00)	0( 0.00)	0( 0.00)	0( 0.00)
2022(%)	14(32.56)	8(38.10)	11(57.89)	2(50.00)	3(75.00)	1(25.00)	1(33.33)	1(33.33)	1(33.33)	1(100.0)	0( 0.00)
2023(%)	26(60.47)	10(47.62)	7(36.84)	1(25.00)	1(25.00)	3(75.00)	2(66.67)	2(66.67)	2(66.67)	0( 0.00)	1(100.0)
Type of reporter
Doctor(%)	40(93.02)	8(38.10)	9(47.37)	4(100.0)	4(100.0)	1(25.00)	2(66.67)	1(33.33)	3(100.0)	1(100.0)	1(100.0)
Pharmacist(%)	3( 6.98)	13(61.90)	9(47.37)	0( 0.00)	0( 0.00)	3(75.00)	1(33.33)	1(33.33)	0( 0.00)	0( 0.00)	0( 0.00)
Consumer(%)	0( 0.00)	0( 0.00)	1( 5.26)	0( 0.00)	0( 0.00)	0( 0.00)	0( 0.00)	1(33.33)	0( 0.00)	0( 0.00)	0( 0.00)
State of the occuring country
Asia(%)	25(58.14)	2( 9.52)	4(21.05)	2(50.00)	4(100.0)	1(25.00)	1(33.33)	0( 0.00)	2(66.67)	1(100.0)	1(100.0)
North America(%)	5(11.63)	11(52.38)	10(52.63)	1(25.00)	0( 0.00)	3(75.00)	1(33.33)	2(66.67)	0( 0.00)	0( 0.00)	0( 0.00)
Europe(%)	8(18.60)	4(19.05)	3(15.79)	1(25.00)	0( 0.00)	0( 0.00)	1(33.33)	1(33.33)	0( 0.00)	0( 0.00)	0( 0.00)
South America(%)	5(11.63)	2( 9.52)	1( 5.26)	0( 0.00)	0( 0.00)	0( 0.00)	0( 0.00)	0( 0.00)	1(33.33)	0( 0.00)	0( 0.00)
Not Specified(%)	0( 0.00)	2( 9.52)	1( 5.26)	0( 0.00)	0( 0.00)	0( 0.00)	0( 0.00)	0( 0.00)	0( 0.00)	0( 0.00)	0( 0.00)
The country of occurrence
United States of America(%)	5(11.63)	11(52.38)	10(52.63)	0( 0.00)	0( 0.00)	2(50.00)	1(33.33)	2(66.67)	0( 0.00)	0( 0.00)	0( 0.00)
China(%)	10(23.26)	1( 4.76)	0( 0.00)	1(25.00)	3(75.00)	0( 0.00)	1(33.33)	0( 0.00)	2(66.67)	1(100.0)	1(100.0)
Brazil(%)	5(11.63)	2( 9.52)	1( 5.26)	0( 0.00)	0( 0.00)	0( 0.00)	0( 0.00)	0( 0.00)	1(33.33)	0( 0.00)	0( 0.00)
Taiwan(%)	6(13.95)	0( 0.00)	0( 0.00)	0( 0.00)	0( 0.00)	0( 0.00)	0( 0.00)	0( 0.00)	0( 0.00)	0( 0.00)	0( 0.00)
France(%)	4( 9.30)	0( 0.00)	0( 0.00)	0( 0.00)	0( 0.00)	0( 0.00)	0( 0.00)	0( 0.00)	0( 0.00)	0( 0.00)	0( 0.00)
Korea(%)	3( 6.98)	0( 0.00)	1( 5.26)	0( 0.00)	0( 0.00)	0( 0.00)	0( 0.00)	0( 0.00)	0( 0.00)	0( 0.00)	0( 0.00)
Malaysia(%)	2( 4.65)	0( 0.00)	0( 0.00)	1(25.00)	0( 0.00)	1(25.00)	0( 0.00)	0( 0.00)	0( 0.00)	0( 0.00)	0( 0.00)
Spain(%)	3( 6.98)	0( 0.00)	1( 5.26)	0( 0.00)	0( 0.00)	0( 0.00)	0( 0.00)	0( 0.00)	0( 0.00)	0( 0.00)	0( 0.00)
Germany(%)	2( 4.65)	1( 4.76)	0( 0.00)	0( 0.00)	0( 0.00)	0( 0.00)	0( 0.00)	0( 0.00)	0( 0.00)	0( 0.00)	0( 0.00)
Not Specified(%)	0( 0.00)	2( 9.52)	1( 5.26)	0( 0.00)	0( 0.00)	0( 0.00)	0( 0.00)	0( 0.00)	0( 0.00)	0( 0.00)	0( 0.00)
Israel(%)	0( 0.00)	1( 4.76)	2(10.53)	0( 0.00)	0( 0.00)	0( 0.00)	0( 0.00)	0( 0.00)	0( 0.00)	0( 0.00)	0( 0.00)
Portugal(%)	0( 0.00)	1( 4.76)	1( 5.26)	0( 0.00)	0( 0.00)	0( 0.00)	0( 0.00)	0( 0.00)	0( 0.00)	0( 0.00)	0( 0.00)
Ukraine(%)	0( 0.00)	0( 0.00)	0( 0.00)	0( 0.00)	0( 0.00)	0( 0.00)	1(33.33)	1(33.33)	0( 0.00)	0( 0.00)	0( 0.00)
Spain(%)	0( 0.00)	1( 4.76)	0( 0.00)	1(25.00)	0( 0.00)	0( 0.00)	0( 0.00)	0( 0.00)	0( 0.00)	0( 0.00)	0( 0.00)
Austria(%)	0( 0.00)	1( 4.76)	0( 0.00)	0( 0.00)	0( 0.00)	0( 0.00)	0( 0.00)	0( 0.00)	0( 0.00)	0( 0.00)	0( 0.00)
Belgium(%)	1( 2.33)	0( 0.00)	0( 0.00)	0( 0.00)	0( 0.00)	0( 0.00)	0( 0.00)	0( 0.00)	0( 0.00)	0( 0.00)	0( 0.00)
Russia(%)	1( 2.33)	0( 0.00)	0( 0.00)	0( 0.00)	0( 0.00)	0( 0.00)	0( 0.00)	0( 0.00)	0( 0.00)	0( 0.00)	0( 0.00)
Canada(%)	0( 0.00)	0( 0.00)	0( 0.00)	0( 0.00)	0( 0.00)	1(25.00)	0( 0.00)	0( 0.00)	0( 0.00)	0( 0.00)	0( 0.00)
Romania(%)	0( 0.00)	0( 0.00)	1( 5.26)	0( 0.00)	0( 0.00)	0( 0.00)	0( 0.00)	0( 0.00)	0( 0.00)	0( 0.00)	0( 0.00)
Mexico(%)	0( 0.00)	0( 0.00)	0( 0.00)	1(25.00)	0( 0.00)	0( 0.00)	0( 0.00)	0( 0.00)	0( 0.00)	0( 0.00)	0( 0.00)
Italy(%)	0( 0.00)	0( 0.00)	1( 5.26)	0( 0.00)	0( 0.00)	0( 0.00)	0( 0.00)	0( 0.00)	0( 0.00)	0( 0.00)	0( 0.00)
India(%)	1( 2.33)	0( 0.00)	0( 0.00)	0( 0.00)	0( 0.00)	0( 0.00)	0( 0.00)	0( 0.00)	0( 0.00)	0( 0.00)	0( 0.00)
Hongkong(%)	0( 0.00)	0( 0.00)	0( 0.00)	0( 0.00)	1(25.00)	0( 0.00)	0( 0.00)	0( 0.00)	0( 0.00)	0( 0.00)	0( 0.00)
State of the reporting country
Asia(%)	25(58.14)	2( 9.52)	4(21.05)	2(50.00)	4(100.0)	1(25.00)	1(33.33)	0( 0.00)	2(66.67)	1(100.0)	1(100.0)
North America(%)	5(11.63)	13(61.90)	11(57.89)	1(25.00)	0( 0.00)	3(75.00)	1(33.33)	2(66.67)	0( 0.00)	0( 0.00)	0( 0.00)
Europe(%)	8(18.60)	4(19.05)	3(15.79)	1(25.00)	0( 0.00)	0( 0.00)	1(33.33)	1(33.33)	0( 0.00)	0( 0.00)	0( 0.00)
South America(%)	5(11.63)	2( 9.52)	1( 5.26)	0( 0.00)	0( 0.00)	0( 0.00)	0( 0.00)	0( 0.00)	1(33.33)	0( 0.00)	0( 0.00)
The reporting country
United States of America(%)	5(11.63)	13(61.90)	11(57.89)	0( 0.00)	0( 0.00)	2(50.00)	1(33.33)	2(66.67)	0( 0.00)	0( 0.00)	0( 0.00)
China(%)	10(23.26)	1( 4.76)	0( 0.00)	1(25.00)	3(75.00)	0( 0.00)	1(33.33)	0( 0.00)	2(66.67)	1(100.0)	1(100.0)
Brazil(%)	5(11.63)	2( 9.52)	1( 5.26)	0( 0.00)	0( 0.00)	0( 0.00)	0( 0.00)	0( 0.00)	1(33.33)	0( 0.00)	0( 0.00)
Taiwan(%)	6(13.95)	0( 0.00)	0( 0.00)	0( 0.00)	0( 0.00)	0( 0.00)	0( 0.00)	0( 0.00)	0( 0.00)	0( 0.00)	0( 0.00)
France(%)	4( 9.30)	0( 0.00)	0( 0.00)	0( 0.00)	0( 0.00)	0( 0.00)	0( 0.00)	0( 0.00)	0( 0.00)	0( 0.00)	0( 0.00)
Korea(%)	3( 6.98)	0( 0.00)	1( 5.26)	0( 0.00)	0( 0.00)	0( 0.00)	0( 0.00)	0( 0.00)	0( 0.00)	0( 0.00)	0( 0.00)
Malaysia(%)	2( 4.65)	0( 0.00)	0( 0.00)	1(25.00)	0( 0.00)	1(25.00)	0( 0.00)	0( 0.00)	0( 0.00)	0( 0.00)	0( 0.00)
Spain(%)	3( 6.98)	0( 0.00)	1( 5.26)	0( 0.00)	0( 0.00)	0( 0.00)	0( 0.00)	0( 0.00)	0( 0.00)	0( 0.00)	0( 0.00)
Germany(%)	2( 4.65)	1( 4.76)	0( 0.00)	0( 0.00)	0( 0.00)	0( 0.00)	0( 0.00)	0( 0.00)	0( 0.00)	0( 0.00)	0( 0.00)
Israel(%)	0( 0.00)	1( 4.76)	2(10.53)	0( 0.00)	0( 0.00)	0( 0.00)	0( 0.00)	0( 0.00)	0( 0.00)	0( 0.00)	0( 0.00)
Portugal(%)	0( 0.00)	1( 4.76)	1( 5.26)	0( 0.00)	0( 0.00)	0( 0.00)	0( 0.00)	0( 0.00)	0( 0.00)	0( 0.00)	0( 0.00)
Ukraine(%)	0( 0.00)	0( 0.00)	0( 0.00)	0( 0.00)	0( 0.00)	0( 0.00)	1(33.33)	1(33.33)	0( 0.00)	0( 0.00)	0( 0.00)
Spain(%)	0( 0.00)	1( 4.76)	0( 0.00)	1(25.00)	0( 0.00)	0( 0.00)	0( 0.00)	0( 0.00)	0( 0.00)	0( 0.00)	0( 0.00)
Austria(%)	0( 0.00)	1( 4.76)	0( 0.00)	0( 0.00)	0( 0.00)	0( 0.00)	0( 0.00)	0( 0.00)	0( 0.00)	0( 0.00)	0( 0.00)
Belgium(%)	1( 2.33)	0( 0.00)	0( 0.00)	0( 0.00)	0( 0.00)	0( 0.00)	0( 0.00)	0( 0.00)	0( 0.00)	0( 0.00)	0( 0.00)
Russia(%)	1( 2.33)	0( 0.00)	0( 0.00)	0( 0.00)	0( 0.00)	0( 0.00)	0( 0.00)	0( 0.00)	0( 0.00)	0( 0.00)	0( 0.00)
Canada(%)	0( 0.00)	0( 0.00)	0( 0.00)	0( 0.00)	0( 0.00)	1(25.00)	0( 0.00)	0( 0.00)	0( 0.00)	0( 0.00)	0( 0.00)
Romania(%)	0( 0.00)	0( 0.00)	1( 5.26)	0( 0.00)	0( 0.00)	0( 0.00)	0( 0.00)	0( 0.00)	0( 0.00)	0( 0.00)	0( 0.00)
Mexico(%)	0( 0.00)	0( 0.00)	0( 0.00)	1(25.00)	0( 0.00)	0( 0.00)	0( 0.00)	0( 0.00)	0( 0.00)	0( 0.00)	0( 0.00)
Italy(%)	0( 0.00)	0( 0.00)	1( 5.26)	0( 0.00)	0( 0.00)	0( 0.00)	0( 0.00)	0( 0.00)	0( 0.00)	0( 0.00)	0( 0.00)
India(%)	1( 2.33)	0( 0.00)	0( 0.00)	0( 0.00)	0( 0.00)	0( 0.00)	0( 0.00)	0( 0.00)	0( 0.00)	0( 0.00)	0( 0.00)
Hongkong(%)	0( 0.00)	0( 0.00)	0( 0.00)	0( 0.00)	1(25.00)	0( 0.00)	0( 0.00)	0( 0.00)	0( 0.00)	0( 0.00)	0( 0.00)
The administration route
INTRAVENOUS (NOT OTHERWISE S(%)	35(81.40)	8(38.10)	11(57.89)	3(75.00)	3(75.00)	2(50.00)	2(66.67)	2(66.67)	3(100.0)	1(100.0)	1(100.0)
UNKNOWN(%)	2( 4.65)	10(47.62)	7(36.84)	0( 0.00)	1(25.00)	1(25.00)	1(33.33)	1(33.33)	0( 0.00)	0( 0.00)	0( 0.00)
Unknown(%)	4( 9.30)	2( 9.52)	0( 0.00)	0( 0.00)	0( 0.00)	0( 0.00)	0( 0.00)	0( 0.00)	0( 0.00)	0( 0.00)	0( 0.00)
INTRAVENOUS DRIP(%)	1( 2.33)	1( 4.76)	1( 5.26)	0( 0.00)	0( 0.00)	0( 0.00)	0( 0.00)	0( 0.00)	0( 0.00)	0( 0.00)	0( 0.00)
SUBCUTANEOUS(%)	1( 2.33)	0( 0.00)	0( 0.00)	1(25.00)	0( 0.00)	1(25.00)	0( 0.00)	0( 0.00)	0( 0.00)	0( 0.00)	0( 0.00)
The indication
NON-SMALL CELL LUNG CANCER METASTATIC(%)	21(48.84)	1( 4.76)	5(26.32)	2(50.00)	2(50.00)	0( 0.00)	1(33.33)	1(33.33)	2(66.67)	1(100.0)	1(100.0)
NON-SMALL CELL LUNG CANCER(%)	19(44.19)	6(28.57)	3(15.79)	2(50.00)	1(25.00)	2(50.00)	1(33.33)	0( 0.00)	1(33.33)	0( 0.00)	0( 0.00)
PRODUCT USED FOR UNKNOWN INDICATION(%)	0( 0.00)	11(52.38)	8(42.11)	0( 0.00)	1(25.00)	1(25.00)	1(33.33)	1(33.33)	0( 0.00)	0( 0.00)	0( 0.00)
LUNG ADENOCARCINOMA(%)	1( 2.33)	1( 4.76)	1( 5.26)	0( 0.00)	0( 0.00)	0( 0.00)	0( 0.00)	0( 0.00)	0( 0.00)	0( 0.00)	0( 0.00)
ADENOCARCINOMA(%)	1( 2.33)	0( 0.00)	0( 0.00)	0( 0.00)	0( 0.00)	0( 0.00)	0( 0.00)	0( 0.00)	0( 0.00)	0( 0.00)	0( 0.00)
EGFR GENE MUTATION(%)	0( 0.00)	0( 0.00)	0( 0.00)	0( 0.00)	0( 0.00)	0( 0.00)	0( 0.00)	1(33.33)	0( 0.00)	0( 0.00)	0( 0.00)
METASTASES TO BONE(%)	0( 0.00)	1( 4.76)	0( 0.00)	0( 0.00)	0( 0.00)	0( 0.00)	0( 0.00)	0( 0.00)	0( 0.00)	0( 0.00)	0( 0.00)
NON-SMALL CELL LUNG CANCER STAGE IV(%)	1( 2.33)	0( 0.00)	0( 0.00)	0( 0.00)	0( 0.00)	0( 0.00)	0( 0.00)	0( 0.00)	0( 0.00)	0( 0.00)	0( 0.00)
OESOPHAGEAL CARCINOMA(%)	0( 0.00)	0( 0.00)	1( 5.26)	0( 0.00)	0( 0.00)	0( 0.00)	0( 0.00)	0( 0.00)	0( 0.00)	0( 0.00)	0( 0.00)
PLASMA CELL MYELOMA REFRACTORY(%)	0( 0.00)	0( 0.00)	1( 5.26)	0( 0.00)	0( 0.00)	0( 0.00)	0( 0.00)	0( 0.00)	0( 0.00)	0( 0.00)	0( 0.00)
SMALL CELL LUNG CANCER(%)	0( 0.00)	0( 0.00)	0( 0.00)	0( 0.00)	0( 0.00)	1(25.00)	0( 0.00)	0( 0.00)	0( 0.00)	0( 0.00)	0( 0.00)
Unknown(%)	0( 0.00)	1( 4.76)	0( 0.00)	0( 0.00)	0( 0.00)	0( 0.00)	0( 0.00)	0( 0.00)	0( 0.00)	0( 0.00)	0( 0.00)
Outcome
HO(%)	25(58.14)	4(19.05)	5(26.32)	0( 0.00)	1(25.00)	1(25.00)	0( 0.00)	0( 0.00)	1(33.33)	0( 0.00)	1(100.0)
OT(%)	4( 9.30)	4(19.05)	8(42.11)	0( 0.00)	0( 0.00)	1(25.00)	1(33.33)	0( 0.00)	0( 0.00)	0( 0.00)	0( 0.00)
Unknown(%)	0( 0.00)	9(42.86)	2(10.53)	0( 0.00)	0( 0.00)	2(50.00)	0( 0.00)	1(33.33)	0( 0.00)	0( 0.00)	0( 0.00)
HO;OT(%)	5(11.63)	1( 4.76)	2(10.53)	0( 0.00)	0( 0.00)	0( 0.00)	0( 0.00)	0( 0.00)	0( 0.00)	0( 0.00)	0( 0.00)
DE;HO(%)	4( 9.30)	1( 4.76)	1( 5.26)	0( 0.00)	0( 0.00)	0( 0.00)	0( 0.00)	0( 0.00)	1(33.33)	0( 0.00)	0( 0.00)
HO;LT(%)	2( 4.65)	0( 0.00)	0( 0.00)	0( 0.00)	1(25.00)	0( 0.00)	1(33.33)	0( 0.00)	1(33.33)	0( 0.00)	0( 0.00)
DE;HO;LT(%)	0( 0.00)	0( 0.00)	1( 5.26)	1(25.00)	1(25.00)	0( 0.00)	0( 0.00)	0( 0.00)	0( 0.00)	1(100.0)	0( 0.00)
DE(%)	0( 0.00)	0( 0.00)	0( 0.00)	1(25.00)	1(25.00)	0( 0.00)	0( 0.00)	1(33.33)	0( 0.00)	0( 0.00)	0( 0.00)
DE;LT(%)	0( 0.00)	0( 0.00)	0( 0.00)	1(25.00)	0( 0.00)	0( 0.00)	1(33.33)	1(33.33)	0( 0.00)	0( 0.00)	0( 0.00)
LT(%)	1( 2.33)	1( 4.76)	0( 0.00)	0( 0.00)	0( 0.00)	0( 0.00)	0( 0.00)	0( 0.00)	0( 0.00)	0( 0.00)	0( 0.00)
DE;DS;HO;LT(%)	1( 2.33)	0( 0.00)	0( 0.00)	0( 0.00)	0( 0.00)	0( 0.00)	0( 0.00)	0( 0.00)	0( 0.00)	0( 0.00)	0( 0.00)
DE;DS;LT(%)	0( 0.00)	0( 0.00)	0( 0.00)	1(25.00)	0( 0.00)	0( 0.00)	0( 0.00)	0( 0.00)	0( 0.00)	0( 0.00)	0( 0.00)
DS;HO;LT;OT(%)	1( 2.33)	0( 0.00)	0( 0.00)	0( 0.00)	0( 0.00)	0( 0.00)	0( 0.00)	0( 0.00)	0( 0.00)	0( 0.00)	0( 0.00)
LT;OT(%)	0( 0.00)	1( 4.76)	0( 0.00)	0( 0.00)	0( 0.00)	0( 0.00)	0( 0.00)	0( 0.00)	0( 0.00)	0( 0.00)	0( 0.00)
Serious outcome
Serious(%)	43(100.0)	12(57.14)	17(89.47)	4(100.0)	4(100.0)	2(50.00)	3(100.0)	2(66.67)	3(100.0)	1(100.0)	1(100.0)
Non-Serious(%)	0( 0.00)	9(42.86)	2(10.53)	0( 0.00)	0( 0.00)	2(50.00)	0( 0.00)	1(33.33)	0( 0.00)	0( 0.00)	0( 0.00)
Life-Threatening
Yes(%)	5(11.63)	2( 9.52)	1( 5.26)	3(75.00)	2(50.00)	0( 0.00)	2(66.67)	1(33.33)	1(33.33)	1(100.0)	0( 0.00)
No(%)	38(88.37)	10(47.62)	16(84.21)	1(25.00)	2(50.00)	2(50.00)	1(33.33)	1(33.33)	2(66.67)	0( 0.00)	1(100.0)
Unknown(%)	0( 0.00)	9(42.86)	2(10.53)	0( 0.00)	0( 0.00)	2(50.00)	0( 0.00)	1(33.33)	0( 0.00)	0( 0.00)	0( 0.00)
Hospitalization - Initial or Prolonged
Yes(%)	38(88.37)	6(28.57)	9(47.37)	1(25.00)	3(75.00)	1(25.00)	1(33.33)	0( 0.00)	3(100.0)	1(100.0)	1(100.0)
No(%)	5(11.63)	6(28.57)	8(42.11)	3(75.00)	1(25.00)	1(25.00)	2(66.67)	2(66.67)	0( 0.00)	0( 0.00)	0( 0.00)
Unknown(%)	0( 0.00)	9(42.86)	2(10.53)	0( 0.00)	0( 0.00)	2(50.00)	0( 0.00)	1(33.33)	0( 0.00)	0( 0.00)	0( 0.00)
Disability
Yes(%)	2( 4.65)	0( 0.00)	0( 0.00)	1(25.00)	0( 0.00)	0( 0.00)	0( 0.00)	0( 0.00)	0( 0.00)	0( 0.00)	0( 0.00)
No(%)	41(95.35)	12(57.14)	17(89.47)	3(75.00)	4(100.0)	2(50.00)	3(100.0)	2(66.67)	3(100.0)	1(100.0)	1(100.0)
Unknown(%)	0( 0.00)	9(42.86)	2(10.53)	0( 0.00)	0( 0.00)	2(50.00)	0( 0.00)	1(33.33)	0( 0.00)	0( 0.00)	0( 0.00)
Death
Yes(%)	5(11.63)	1( 4.76)	2(10.53)	4(100.0)	2(50.00)	0( 0.00)	1(33.33)	2(66.67)	1(33.33)	1(100.0)	0( 0.00)
No(%)	38(88.37)	11(52.38)	15(78.95)	0( 0.00)	2(50.00)	2(50.00)	2(66.67)	0( 0.00)	2(66.67)	0( 0.00)	1(100.0)
Unknown(%)	0( 0.00)	9(42.86)	2(10.53)	0( 0.00)	0( 0.00)	2(50.00)	0( 0.00)	1(33.33)	0( 0.00)	0( 0.00)	0( 0.00)
Congenital Anomaly
Yes(%)	0( 0.00)	0( 0.00)	0( 0.00)	0( 0.00)	0( 0.00)	0( 0.00)	0( 0.00)	0( 0.00)	0( 0.00)	0( 0.00)	0( 0.00)
No(%)	43(100.0)	12(57.14)	17(89.47)	4(100.0)	4(100.0)	2(50.00)	3(100.0)	2(66.67)	3(100.0)	1(100.0)	1(100.0)
Unknown(%)	0( 0.00)	9(42.86)	2(10.53)	0( 0.00)	0( 0.00)	2(50.00)	0( 0.00)	1(33.33)	0( 0.00)	0( 0.00)	0( 0.00)
Required Intervention to Prevent Permanent Impairment
Yes(%)	0( 0.00)	0( 0.00)	0( 0.00)	0( 0.00)	0( 0.00)	0( 0.00)	0( 0.00)	0( 0.00)	0( 0.00)	0( 0.00)	0( 0.00)
No(%)	43(100.0)	12(57.14)	17(89.47)	4(100.0)	4(100.0)	2(50.00)	3(100.0)	2(66.67)	3(100.0)	1(100.0)	1(100.0)
Unknown(%)	0( 0.00)	9(42.86)	2(10.53)	0( 0.00)	0( 0.00)	2(50.00)	0( 0.00)	1(33.33)	0( 0.00)	0( 0.00)	0( 0.00)
Other
Yes(%)	10(23.26)	6(28.57)	10(52.63)	0( 0.00)	0( 0.00)	1(25.00)	1(33.33)	0( 0.00)	0( 0.00)	0( 0.00)	0( 0.00)
No(%)	33(76.74)	6(28.57)	7(36.84)	4(100.0)	4(100.0)	1(25.00)	2(66.67)	2(66.67)	3(100.0)	1(100.0)	1(100.0)
Unknown(%)	0( 0.00)	9(42.86)	2(10.53)	0( 0.00)	0( 0.00)	2(50.00)	0( 0.00)	1(33.33)	0( 0.00)	0( 0.00)	0( 0.00)
Time to onset
0-30d(%)	8(18.60)	9(42.86)	12(63.16)	2(50.00)	2(50.00)	3(75.00)	0( 0.00)	0( 0.00)	1(33.33)	0( 0.00)	1(100.0)
31-60d(%)	6(13.95)	1( 4.76)	0( 0.00)	0( 0.00)	0( 0.00)	0( 0.00)	0( 0.00)	0( 0.00)	1(33.33)	0( 0.00)	0( 0.00)
61-90d(%)	5(11.63)	0( 0.00)	0( 0.00)	0( 0.00)	1(25.00)	0( 0.00)	0( 0.00)	0( 0.00)	0( 0.00)	1(100.0)	0( 0.00)
91-120d(%)	4( 9.30)	0( 0.00)	0( 0.00)	0( 0.00)	0( 0.00)	0( 0.00)	0( 0.00)	0( 0.00)	0( 0.00)	0( 0.00)	0( 0.00)
121-150d(%)	1( 2.33)	0( 0.00)	0( 0.00)	1(25.00)	0( 0.00)	0( 0.00)	0( 0.00)	0( 0.00)	0( 0.00)	0( 0.00)	0( 0.00)
151-180d(%)	4( 9.30)	0( 0.00)	0( 0.00)	0( 0.00)	0( 0.00)	0( 0.00)	0( 0.00)	0( 0.00)	0( 0.00)	0( 0.00)	0( 0.00)
181-360d(%)	9(20.93)	1( 4.76)	0( 0.00)	0( 0.00)	0( 0.00)	0( 0.00)	0( 0.00)	0( 0.00)	1(33.33)	0( 0.00)	0( 0.00)
360d<(%)	2( 4.65)	0( 0.00)	0( 0.00)	0( 0.00)	0( 0.00)	0( 0.00)	2(66.67)	1(33.33)	0( 0.00)	0( 0.00)	0( 0.00)
Missing or abnormal values (less than 0)(%)	4( 9.30)	10(47.62)	7(36.84)	1(25.00)	1(25.00)	1(25.00)	1(33.33)	2(66.67)	0( 0.00)	0( 0.00)	0( 0.00)
Time to onset
N(Missing)	39(4)	11(10)	12(7)	3(1)	3(1)	3(1)	2(1)	1(2)	3(0)	1(0)	1(0)
Mean(SD)	138.21(134.43)	31.18(87.30)	2.00(3.98)	56.00(66.91)	37.33(36.23)	19.33(16.74)	570.00(9.90)	563.00(.)	99.67(133.08)	77.00(.)	27.00(.)
Median(Q1,Q3)	94.00(33.00,216.00)	0.00(0.00,0.00)	0.00(0.00,2.50)	23.00(12.00,133.00)	29.00(6.00,77.00)	29.00(0.00,29.00)	570.00(563.00,577.00)	563.00(563.00,563.00)	41.00(6.00,252.00)	77.00(77.00,77.00)	27.00(27.00,27.00)
Min,Max	0.00,491.00	0.00,290.00	0.00,13.00	12.00,133.00	6.00,77.00	0.00,29.00	563.00,577.00	563.00,563.00	6.00,252.00	77.00,77.00	27.00,27.00

## Sheet: Custom SMQ signal calculation 1
Customized SMQ	PT	PT code	a(Targeted drug - Target report)	b（Targeted drug - Other report）	c（Other drug - Target report）	d（Other drug - Other report）	N（All）	ROR	ROR（95%CI Lower）	ROR（95%CI Upper）	ROR signal（Y=Yes，N=No）	IC	EIC	IC（95%CI Lower/IC025）	IC（95%CI Upper）	IC signal（Y=Yes，N=No）
Any Cardiovascular			111	1074	574881	19694852	20270918	3.54074	2.91219	4.30494	Y	1.72347	1.69293	1.40768	1.97818	Y
Any Cardiovascular	Pulmonary embolism	10037377	22	1163	22303	20247430	20270918	17.1731	11.2609	26.1895	Y	4.0753	3.31802	2.71026	3.92578	Y
Any Cardiovascular	Deep vein thrombosis	10051055	10	1175	13244	20256489	20270918	13.0169	6.98368	24.2622	Y	3.69002	2.63119	1.75683	3.50555	Y
Any Cardiovascular	Hypotension	10021097	9	1176	61587	20208146	20270918	2.51115	1.30325	4.83856	Y	1.32161	1.11908	0.202725	2.03543	Y
Any Cardiovascular	Tachycardia	10043071	7	1178	26799	20242934	20270918	4.48857	2.13492	9.437	Y	2.15932	1.63912	0.615399	2.66285	Y
Any Cardiovascular	Embolism	10061169	6	1179	2185	20267548	20270918	47.2049	21.1408	105.403	Y	5.54983	2.63327	1.53775	3.72879	Y
Any Cardiovascular	Hypertension	10020772	6	1179	64403	20205330	20270918	1.5966	0.715797	3.56127	N	0.672225	0.55383	-0.540017	1.64768	N
Any Cardiovascular	Bradycardia	10006093	4	1181	16742	20252991	20270918	4.09724	1.53501	10.9363	Y	2.03071	1.33656	0.043261	2.62985	Y
Any Cardiovascular	Pericardial effusion	10034474	3	1182	6942	20262791	20270918	7.4083	2.38528	23.009	Y	2.88544	1.508	0.0624603	2.95354	Y
Any Cardiovascular	Blood pressure decreased	10005734	3	1182	19665	20250068	20270918	2.61358	0.841638	8.1161	N	1.38364	0.895138	-0.550134	2.34041	N
Any Cardiovascular	Heart rate increased	10019303	3	1182	30020	20239713	20270918	1.71119	0.55106	5.31368	N	0.773419	0.537096	-0.908126	1.98232	N
Any Cardiovascular	Thrombosis	10043607	3	1182	25783	20243950	20270918	1.99281	0.641746	6.18825	N	0.992899	0.673042	-0.772195	2.11828	N
Any Cardiovascular	Atrial fibrillation	10003658	2	1183	30957	20238776	20270918	1.10528	0.276084	4.42487	N	0.144165	0.0936785	-1.57439	1.76175	N
Any Cardiovascular	Arrhythmia	10003119	2	1183	13329	20256404	20270918	2.56927	0.641734	10.2864	N	1.35974	0.753068	-0.915105	2.42124	N
Any Cardiovascular	Sudden death	10042434	2	1183	2274	20267459	20270918	15.0679	3.76166	60.3571	N	3.90995	1.40453	-0.264549	3.07361	N
Any Cardiovascular	Blood pressure increased	10005750	2	1183	51634	20218099	20270918	0.661988	0.165359	2.65016	N	-0.593853	-0.422645	-2.09068	1.24539	N
Any Cardiovascular	Cerebral infarction	10008118	2	1183	6236	20263497	20270918	5.49356	1.37198	21.9968	N	2.45537	1.13603	-0.532354	2.80442	N
Any Cardiovascular	Pulmonary infarction	10037410	2	1183	388	20269345	20270918	88.3188	21.9834	354.823	N	6.45491	1.55233	-0.122026	3.22669	N
Any Cardiovascular	Venous thrombosis limb	10061408	2	1183	604	20269129	20270918	56.734	14.1396	227.64	N	5.81906	1.53462	-0.137477	3.20671	N
Any Cardiovascular	Cardiac failure	10007554	1	1184	25064	20244669	20270918	0.682195	0.0960097	4.84733	N	-0.55115	-0.302493	-2.34457	1.73959	N
Any Cardiovascular	Coronary artery disease	10011078	1	1184	4146	20265587	20270918	4.12837	0.580897	29.3398	N	2.04438	0.686535	-1.35595	2.72902	N
Any Cardiovascular	Arteriosclerosis coronary artery	10003211	1	1184	1304	20268429	20270918	13.1278	1.84624	93.3455	N	3.7124	0.893771	-1.14979	2.93733	N
Any Cardiovascular	Acute coronary syndrome	10051592	1	1184	1947	20267786	20270918	8.79202	1.23678	62.5005	N	3.13446	0.844211	-1.19883	2.88725	N
Any Cardiovascular	Myocardial infarction	10028596	1	1184	29945	20239788	20270918	0.57086	0.0803414	4.05621	N	-0.807839	-0.460545	-2.50261	1.58152	N
Any Cardiovascular	Cardio-respiratory arrest	10007617	1	1184	9782	20259951	20270918	1.74928	0.246172	12.4302	N	0.806176	0.346998	-1.69521	2.3892	N
Any Cardiovascular	Cardiovascular insufficiency	10065929	1	1184	478	20269255	20270918	35.8144	5.03028	254.991	N	5.15835	0.960042	-1.0862	3.00628	N
Any Cardiovascular	Cardiovascular disorder	10007649	1	1184	3530	20266203	20270918	4.84893	0.682258	34.4622	N	2.27638	0.728995	-1.31358	2.77157	N
Any Cardiovascular	Cardiac disorder	10061024	1	1184	27613	20242120	20270918	0.619143	0.0871362	4.39929	N	-0.690876	-0.387188	-2.42926	1.65488	N
Any Cardiovascular	Sudden cardiac death	10049418	1	1184	513	20269220	20270918	33.3709	4.68773	237.56	N	5.05661	0.957172	-1.08878	3.00312	N
Any Cardiovascular	Vascular access complication	10062169	1	1184	322	20269411	20270918	53.1659	7.45996	378.905	N	5.72685	0.972908	-1.07537	3.02119	N
Any Cardiovascular	Troponin I increased	10058268	1	1184	532	20269201	20270918	32.1791	4.52061	229.06	N	5.00425	0.955616	-1.0902	3.00143	N
Any Cardiovascular	Heart rate decreased	10019301	1	1184	14037	20255696	20270918	1.21877	0.17152	8.6602	N	0.285187	0.134963	-1.90718	2.17711	N
Any Cardiovascular	Cerebral thrombosis	10008132	1	1184	710	20269023	20270918	24.1114	3.38881	171.553	N	4.58853	0.941119	-1.10374	2.98598	N
Any Cardiovascular	Ischaemic stroke	10061256	1	1184	5041	20264692	20270918	3.39525	0.477761	24.1286	N	1.76246	0.626989	-1.41541	2.66939	N
Any Cardiovascular	Venous thrombosis	10047249	1	1184	1032	20268701	20270918	16.588	2.33241	117.973	N	4.04961	0.91526	-1.12871	2.95923	N
Any Cardiovascular	Peripheral embolism	10061340	1	1184	235	20269498	20270918	72.849	10.2103	519.767	N	6.17959	0.980133	-1.07045	3.03071	N
Any Cardiovascular	Vasculitis	10047115	1	1184	3388	20266345	20270918	5.0522	0.71085	35.9073	N	2.33559	0.738962	-1.30364	2.78156	N
Any Cardiovascular	Vascular rupture	10053649	1	1184	512	20269221	20270918	33.4361	4.69687	238.025	N	5.05942	0.957254	-1.08871	3.00321	N
Any Cardiovascular	Vascular pain	10047095	1	1184	337	20269396	20270918	50.7995	7.12888	361.991	N	5.66136	0.971666	-1.07634	3.01967	N
Any Cardiovascular	Orthostatic hypotension	10031127	1	1184	5547	20264186	20270918	3.08546	0.434176	21.9267	N	1.62448	0.59438	-1.44799	2.63675	N
Any Cardiovascular	Myocardial rupture	10028604	0	1185	61	20269672	20270918	0			N		-0.00522385	-2.915	2.90455	N
Any Cardiovascular	Ventricular fibrillation	10047290	0	1185	2526	20267207	20270918	0			N		-0.198932	-3.08611	2.68824	N
Any Cardiovascular	Superior sagittal sinus thrombosis	10042567	0	1185	152	20269581	20270918	0			N		-0.012857	-2.90887	2.88316	N
Any Cardiovascular	Cerebrovascular accident	10008190	0	1185	39468	20230265	20270918	0			N		-1.7265	-4.61314	1.16015	N
Any Cardiovascular	Embolism venous	10014522	0	1185	1081	20268652	20270918	0			N		-0.0885556	-2.97649	2.79938	N
Any Cardiovascular	Jugular vein thrombosis	10023237	0	1185	483	20269250	20270918	0			N		-0.0402859	-2.92987	2.8493	N
MACE			11	1174	123567	20146166	20270918	1.52762	0.84363	2.76616	N	0.606606	0.544019	-0.293164	1.3812	N
MACE	Sudden death	10042434	2	1183	2274	20267459	20270918	15.0679	3.76166	60.3571	N	3.90995	1.40453	-0.264549	3.07361	N
MACE	Cerebral infarction	10008118	2	1183	6236	20263497	20270918	5.49356	1.37198	21.9968	N	2.45537	1.13603	-0.532354	2.80442	N
MACE	Cardiac failure	10007554	1	1184	25064	20244669	20270918	0.682195	0.0960097	4.84733	N	-0.55115	-0.302493	-2.34457	1.73959	N
MACE	Acute coronary syndrome	10051592	1	1184	1947	20267786	20270918	8.79202	1.23678	62.5005	N	3.13446	0.844211	-1.19883	2.88725	N
MACE	Myocardial infarction	10028596	1	1184	29945	20239788	20270918	0.57086	0.0803414	4.05621	N	-0.807839	-0.460545	-2.50261	1.58152	N
MACE	Cardio-respiratory arrest	10007617	1	1184	9782	20259951	20270918	1.74928	0.246172	12.4302	N	0.806176	0.346998	-1.69521	2.3892	N
MACE	Sudden cardiac death	10049418	1	1184	513	20269220	20270918	33.3709	4.68773	237.56	N	5.05661	0.957172	-1.08878	3.00312	N
MACE	Cerebral thrombosis	10008132	1	1184	710	20269023	20270918	24.1114	3.38881	171.553	N	4.58853	0.941119	-1.10374	2.98598	N
MACE	Ischaemic stroke	10061256	1	1184	5041	20264692	20270918	3.39525	0.477761	24.1286	N	1.76246	0.626989	-1.41541	2.66939	N
MACE	Myocardial rupture	10028604	0	1185	61	20269672	20270918	0			N		-0.00522385	-2.915	2.90455	N
MACE	Ventricular fibrillation	10047290	0	1185	2526	20267207	20270918	0			N		-0.198932	-3.08611	2.68824	N
MACE	Cerebrovascular accident	10008190	0	1185	39468	20230265	20270918	0			N		-1.7265	-4.61314	1.16015	N
Non Cardiovascular			1074	111	19694852	574881	20270918	0.282427	0.232291	0.343384	N	-0.100379	-0.101504	-0.22301	0.0200012	N
Non Cardiovascular	Infusion related reaction	10051792	135	1050	24193	20245540	20270918	107.593	89.9008	128.767	Y	6.56872	5.81041	5.54854	6.07229	Y
Non Cardiovascular	Rash	10037844	67	1118	147894	20121839	20270918	8.15361	6.37182	10.4337	Y	2.95347	2.81591	2.45603	3.17578	Y
Non Cardiovascular	Dyspnoea	10013968	32	1153	173658	20096075	20270918	3.21172	2.26034	4.56352	Y	1.65608	1.56384	1.05457	2.07311	Y
Non Cardiovascular	Death	10011906	23	1162	284811	19984922	20270918	1.38889	0.919224	2.09852	N	0.466037	0.442143	-0.152788	1.03707	N
Non Cardiovascular	Paronychia	10034016	22	1163	1369	20268364	20270918	280.065	183.076	428.436	Y	8.07976	4.41061	3.79825	5.02296	Y
Non Cardiovascular	Pneumonitis	10035742	21	1164	9417	20260316	20270918	38.815	25.1986	59.7894	Y	5.25029	3.82507	3.20351	4.44662	Y
Non Cardiovascular	Nausea	10028813	18	1167	232190	20037543	20270918	1.33108	0.835641	2.12024	N	0.407104	0.381419	-0.285842	1.04868	N
Non Cardiovascular	Thrombocytopenia	10043554	17	1168	34060	20235673	20270918	8.64727	5.35649	13.9598	Y	3.09319	2.58794	1.90253	3.27335	Y
Non Cardiovascular	Oxygen saturation decreased	10033318	16	1169	21055	20248678	20270918	13.1628	8.03546	21.5617	Y	3.69927	2.92856	2.22348	3.63365	Y
Non Cardiovascular	Chest discomfort	10008469	13	1172	31292	20238441	20270918	7.17397	4.1526	12.3936	Y	2.82857	2.30572	1.52986	3.08158	Y
Non Cardiovascular	Disease progression	10061818	13	1172	38132	20231601	20270918	5.88513	3.40663	10.1669	Y	2.54347	2.11501	1.33917	2.89084	Y
Non Cardiovascular	Pneumonia	10035664	13	1172	104036	20165697	20270918	2.15003	1.24463	3.71408	Y	1.09577	0.982037	0.206295	1.75778	Y
Non Cardiovascular	Dermatitis acneiform	10012432	13	1172	1729	20268004	20270918	130.026	75.1207	225.063	Y	6.99615	3.66726	2.8885	4.44602	Y
Non Cardiovascular	Off label use	10053762	12	1173	339801	19929932	20270918	0.600018	0.339767	1.05961	N	-0.727182	-0.683724	-1.48838	0.120927	N
Non Cardiovascular	Flushing	10016825	11	1174	24221	20245512	20270918	7.83179	4.32466	14.1831	Y	2.95704	2.31126	1.47391	3.14861	Y
Non Cardiovascular	Vomiting	10047700	10	1175	133066	20136667	20270918	1.2879	0.691116	2.40002	N	0.362274	0.324226	-0.549812	1.19826	N
Non Cardiovascular	Chills	10008531	10	1175	35426	20234307	20270918	4.86103	2.60837	9.05916	Y	2.27124	1.83963	0.965493	2.71377	Y
Non Cardiovascular	Oedema peripheral	10030124	10	1175	25880	20243853	20270918	6.65719	3.57205	12.4069	Y	2.72406	2.12898	1.25479	3.00316	Y
Non Cardiovascular	Hypokalaemia	10021015	10	1175	13880	20255853	20270918	12.42	6.66354	23.1495	Y	3.62241	2.60127	1.72692	3.47562	Y
Non Cardiovascular	Stomatitis	10042128	9	1176	20022	20249711	20270918	7.7401	4.01662	14.9153	Y	2.94221	2.20289	1.28638	3.1194	Y
Non Cardiovascular	Febrile neutropenia	10016288	8	1177	22240	20247493	20270918	6.188	3.08691	12.4044	Y	2.62085	1.9672	1.00157	2.93284	Y
Non Cardiovascular	Neutropenia	10029354	8	1177	50025	20219708	20270918	2.74727	1.37058	5.50677	Y	1.45164	1.19636	0.23084	2.16189	Y
Non Cardiovascular	Fatigue	10016256	8	1177	257906	20011827	20270918	0.527398	0.263125	1.0571	N	-0.914294	-0.838163	-1.80362	0.127292	N
Non Cardiovascular	Hypersensitivity	10020751	8	1177	63805	20205928	20270918	2.15247	1.07386	4.31448	Y	1.10067	0.926989	-0.0385172	1.89249	N
Non Cardiovascular	Product dose omission issue	10084406	8	1177	199142	20070591	20270918	0.685032	0.341769	1.37306	N	-0.541259	-0.491348	-1.45681	0.474112	N
Non Cardiovascular	Hypoalbuminaemia	10020942	8	1177	2154	20267579	20270918	63.9543	31.867	128.351	Y	5.98409	2.99801	2.03058	3.96544	Y
Non Cardiovascular	Syncope	10042772	8	1177	28797	20240936	20270918	4.77746	2.38333	9.57658	Y	2.24821	1.74481	0.779218	2.71039	Y
Non Cardiovascular	Pleural effusion	10035598	8	1177	16906	20252827	20270918	8.14251	4.06177	16.323	Y	3.01631	2.17741	1.21171	3.1431	Y
Non Cardiovascular	Pain	10033371	7	1178	244685	20025048	20270918	0.486316	0.231329	1.02237	N	-1.03102	-0.937002	-1.96059	0.0865883	N
Non Cardiovascular	Chest pain	10008479	7	1178	47361	20222372	20270918	2.53725	1.20686	5.33423	Y	1.33797	1.08488	0.0612252	2.10854	Y
Non Cardiovascular	Pyrexia	10037660	7	1178	106033	20163700	20270918	1.13001	0.53751	2.37562	N	0.175343	0.151164	-0.872448	1.17478	N
Non Cardiovascular	Respiratory failure	10038695	7	1178	20446	20249287	20270918	5.8851	2.79908	12.3735	Y	2.54957	1.86465	0.840882	2.88843	Y
Non Cardiovascular	Interstitial lung disease	10022611	7	1178	15804	20253929	20270918	7.61544	3.62193	16.0122	Y	2.92095	2.05505	1.03122	3.07888	Y
Non Cardiovascular	Anaphylactic shock	10002199	6	1179	7342	20262391	20270918	14.0447	6.29479	31.3362	Y	3.80406	2.29137	1.19706	3.38567	Y
Non Cardiovascular	COVID-19	10084268	6	1179	123068	20146665	20270918	0.833097	0.373505	1.85821	N	-0.261967	-0.228411	-1.32223	0.865408	N
Non Cardiovascular	Administration related reaction	10069773	6	1179	48	20269685	20270918	2149.03	917.957	5031.11	Y	10.8923	2.80272	1.6418	3.96364	Y
Non Cardiovascular	Anaemia	10002034	5	1180	55570	20214163	20270918	1.54136	0.640331	3.71024	N	0.622016	0.496953	-0.684041	1.67795	N
Non Cardiovascular	Myelosuppression	10028584	5	1180	12003	20257730	20270918	7.15137	2.97049	17.2167	Y	2.83246	1.81721	0.635985	2.99843	Y
Non Cardiovascular	Anal ulcer	10002180	5	1180	277	20269456	20270918	310.063	127.807	752.22	Y	8.24461	2.56127	1.36795	3.75459	Y
Non Cardiovascular	Diarrhoea	10012735	5	1180	212883	20056850	20270918	0.399218	0.165853	0.960939	N	-1.31557	-1.16517	-2.34612	0.0157759	N
Non Cardiovascular	Mucosal inflammation	10028116	5	1180	7958	20261775	20270918	10.7885	4.48085	25.9754	Y	3.42507	2.03312	0.85175	3.2145	Y
Non Cardiovascular	General physical health deterioration	10049438	5	1180	36699	20233034	20270918	2.33612	0.970482	5.62344	N	1.22052	0.930749	-0.250278	2.11178	N
Non Cardiovascular	Anaphylactic reaction	10002198	5	1180	16918	20252815	20270918	5.07253	2.10711	12.2113	Y	2.33747	1.59206	0.410924	2.7732	Y
Non Cardiovascular	Sepsis	10040047	5	1180	33540	20236193	20270918	2.55655	1.06205	6.15409	Y	1.35035	1.01805	-0.162982	2.19909	N
Non Cardiovascular	Skin infection	10040872	5	1180	3989	20265744	20270918	21.5271	8.93855	51.8449	Y	4.42055	2.28193	1.10011	3.46374	Y
Non Cardiovascular	Hyponatraemia	10021036	5	1180	16781	20252952	20270918	5.11397	2.12432	12.3111	Y	2.34919	1.59789	0.416745	2.77903	Y
Non Cardiovascular	Pyogenic granuloma	10037649	5	1180	129	20269604	20270918	665.8	272.001	1629.74	Y	9.31808	2.57361	1.36685	3.78037	Y
Non Cardiovascular	Pneumothorax	10035759	5	1180	5130	20264603	20270918	16.7382	6.95092	40.3065	Y	4.05802	2.2059	1.02429	3.38752	Y
Non Cardiovascular	Leukopenia	10024384	4	1181	15364	20254369	20270918	4.46503	1.67279	11.9181	Y	2.15459	1.39654	0.103224	2.68985	Y
Non Cardiovascular	Abdominal pain	10000081	4	1181	67979	20201754	20270918	1.00652	0.377123	2.68637	N	0.00935034	0.00648631	-1.28666	1.29964	N
Non Cardiovascular	Malaise	10025482	4	1181	133247	20136486	20270918	0.511842	0.191779	1.36607	N	-0.96155	-0.814958	-2.10808	0.478168	N
Non Cardiovascular	Hepatic function abnormal	10019670	4	1181	11165	20258568	20270918	6.14554	2.30226	16.4046	Y	2.61502	1.59638	0.30299	2.88977	Y
Non Cardiovascular	Urinary tract infection	10046571	4	1181	55795	20213938	20270918	1.22706	0.45975	3.27499	N	0.294285	0.229478	-1.06368	1.52264	N
Non Cardiovascular	Rash pustular	10037888	4	1181	1549	20268184	20270918	44.3173	16.5843	118.427	Y	5.46139	2.19638	0.90121	3.49155	Y
Non Cardiovascular	Hypocalcaemia	10020947	4	1181	5612	20264121	20270918	12.2298	4.58079	32.6513	Y	3.60691	1.91198	0.618306	3.20566	Y
Non Cardiovascular	Arthralgia	10003239	4	1181	138955	20130778	20270918	0.490678	0.183849	1.30958	N	-1.02206	-0.868718	-2.16184	0.424408	N
Non Cardiovascular	Back pain	10003988	4	1181	70063	20199670	20270918	0.976485	0.365868	2.60619	N	-0.0342108	-0.0284278	-1.32158	1.26472	N
Non Cardiovascular	Metastases to central nervous system	10059282	4	1181	4236	20265497	20270918	16.2036	6.06851	43.2654	Y	4.01239	2.00216	0.708298	3.29602	Y
Non Cardiovascular	Cough	10011224	4	1181	95845	20173888	20270918	0.712903	0.267112	1.90269	N	-0.486239	-0.402272	-1.69541	0.890864	N
Non Cardiovascular	Pulmonary oedema	10037423	4	1181	12898	20256835	20270918	5.31936	1.9928	14.1989	Y	2.40693	1.51052	0.21717	2.80387	Y
Non Cardiovascular	Skin toxicity	10059516	4	1181	1862	20267871	20270918	36.8671	13.7992	98.4971	Y	5.1965	2.17237	0.877539	3.46719	Y
Non Cardiovascular	Skin fissures	10040849	4	1181	6616	20263117	20270918	10.3734	3.88565	27.6935	Y	3.36962	1.84957	0.555979	3.14316	Y
Non Cardiovascular	Pruritus	10037087	4	1181	121577	20148156	20270918	0.561299	0.210309	1.49806	N	-0.829322	-0.698388	-1.99152	0.594741	N
Non Cardiovascular	Skin ulcer	10040943	4	1181	8376	20261357	20270918	8.19298	3.0691	21.8712	Y	3.0295	1.74628	0.452789	3.03976	Y
Non Cardiovascular	Constipation	10010774	3	1182	68175	20201558	20270918	0.752079	0.242203	2.33533	N	-0.409819	-0.318745	-1.76391	1.12642	N
Non Cardiovascular	Generalised oedema	10018092	3	1182	3005	20266728	20270918	17.1176	5.50965	53.1816	Y	4.09261	1.76605	0.319969	3.21213	Y
Non Cardiovascular	Oedema	10030095	3	1182	13925	20255808	20270918	3.69197	1.18886	11.4653	Y	1.8815	1.14007	-0.305262	2.5854	N
Non Cardiovascular	Asthenia	10003549	3	1182	110487	20159246	20270918	0.463092	0.149137	1.43796	N	-1.10636	-0.900055	-2.34521	0.545097	N
Non Cardiovascular	Peripheral swelling	10048959	3	1182	63416	20206317	20270918	0.808709	0.260439	2.51118	N	-0.305428	-0.235893	-1.68106	1.20928	N
Non Cardiovascular	Adverse drug reaction	10061623	3	1182	33064	20236669	20270918	1.55341	0.500255	4.82374	N	0.634095	0.446775	-0.998438	1.89199	N
Non Cardiovascular	Ulcer	10045285	3	1182	4966	20264767	20270918	10.3571	3.33439	32.1707	Y	3.36846	1.63175	0.18605	3.07746	Y
Non Cardiovascular	COVID-19 pneumonia	10084380	3	1182	8826	20260907	20270918	5.82638	1.87604	18.0949	Y	2.53916	1.39914	-0.0463121	2.84459	N
Non Cardiovascular	Infection	10021789	3	1182	48859	20220874	20270918	1.05041	0.338275	3.26173	N	0.0707739	0.0518292	-1.39336	1.49701	N
Non Cardiovascular	Cellulitis	10007882	3	1182	15409	20254324	20270918	3.33616	1.0743	10.3602	Y	1.73543	1.07265	-0.372659	2.51797	N
Non Cardiovascular	Folliculitis	10016936	3	1182	3173	20266560	20270918	16.2111	5.21805	50.3639	Y	4.0142	1.75404	0.308012	3.20008	Y
Non Cardiovascular	Fall	10016173	3	1182	101468	20168265	20270918	0.504479	0.162466	1.56648	N	-0.983509	-0.794284	-2.23944	0.650869	N
Non Cardiovascular	Product use in unapproved indication	10076476	3	1182	121249	20148484	20270918	0.421763	0.135828	1.30963	N	-1.24045	-1.01689	-2.46204	0.42826	N
Non Cardiovascular	Alanine aminotransferase increased	10001551	3	1182	15907	20253826	20270918	3.23164	1.04064	10.0356	Y	1.68955	1.05072	-0.394589	2.49602	N
Non Cardiovascular	Blood creatinine increased	10005483	3	1182	19031	20250702	20270918	2.70074	0.869701	8.38677	N	1.43091	0.920237	-0.52504	2.36551	N
Non Cardiovascular	Neutrophil count decreased	10029366	3	1182	14162	20255571	20270918	3.63014	1.16896	11.2733	Y	1.85716	1.12909	-0.316239	2.57442	N
Non Cardiovascular	Decreased appetite	10061428	3	1182	74570	20195163	20270918	0.687364	0.221362	2.13437	N	-0.539167	-0.423076	-1.86824	1.02209	N
Non Cardiovascular	Musculoskeletal pain	10028391	3	1182	11877	20257856	20270918	4.32903	1.39397	13.4439	Y	2.11095	1.23861	-0.206761	2.68397	N
Non Cardiovascular	Pain in extremity	10033425	3	1182	88489	20181244	20270918	0.578845	0.186415	1.7974	N	-0.78606	-0.627023	-2.07218	0.818135	N
Non Cardiovascular	Myalgia	10028411	3	1182	45266	20224467	20270918	1.13399	0.36519	3.52127	N	0.180963	0.132644	-1.31254	1.57783	N
Non Cardiovascular	Dizziness	10013573	3	1182	142727	20127006	20270918	0.357912	0.115265	1.11136	N	-1.47573	-1.22509	-2.67024	0.220052	N
Non Cardiovascular	Neuropathy peripheral	10029331	3	1182	33085	20236648	20270918	1.55243	0.499937	4.82067	N	0.633179	0.446171	-0.999041	1.89138	N
Non Cardiovascular	Anxiety	10002855	3	1182	90324	20179409	20270918	0.567034	0.182611	1.76072	N	-0.81567	-0.651881	-2.09704	0.793276	N
Non Cardiovascular	Throat irritation	10043521	3	1182	13200	20256533	20270918	3.89489	1.2542	12.0955	Y	1.95862	1.17419	-0.271156	2.61953	N
Non Cardiovascular	Bronchospasm	10006482	3	1182	3698	20266035	20270918	13.9093	4.47747	43.2094	Y	3.7935	1.71715	0.271248	3.16305	Y
Non Cardiovascular	Skin reaction	10040914	3	1182	4422	20265311	20270918	11.6316	3.74454	36.1309	Y	3.53574	1.66777	0.221998	3.11355	Y
Non Cardiovascular	Dry skin	10013786	3	1182	61030	20208703	20270918	0.840425	0.270653	2.60966	N	-0.250103	-0.192492	-1.63766	1.25268	N
Non Cardiovascular	Scab	10039509	3	1182	3883	20265850	20270918	13.2465	4.2642	41.1495	Y	3.72313	1.70437	0.258506	3.15024	Y
Non Cardiovascular	Acne	10000496	3	1182	43583	20226150	20270918	1.17788	0.379323	3.65755	N	0.235622	0.172114	-1.27308	1.61731	N
Non Cardiovascular	Skin haemorrhage	10064265	3	1182	4839	20264894	20270918	10.629	3.42189	33.0155	Y	3.40581	1.64008	0.194363	3.0858	Y
Non Cardiovascular	Keratitis	10023332	2	1183	901	20268832	20270918	38.032	9.48576	152.485	N	5.24365	1.51061	-0.160138	3.18135	N
Non Cardiovascular	Ocular hyperaemia	10030041	2	1183	14363	20255370	20270918	2.38419	0.595509	9.54536	N	1.25197	0.704851	-0.963309	2.37301	N
Non Cardiovascular	Ascites	10003445	2	1183	8363	20261370	20270918	4.09592	1.02299	16.3996	N	2.03209	1.01016	-0.658124	2.67844	N
Non Cardiovascular	Oral disorder	10067621	2	1183	2117	20267616	20270918	16.1855	4.04048	64.8367	N	4.01307	1.41627	-0.252888	3.08544	N
Non Cardiovascular	Gastrointestinal haemorrhage	10017955	2	1183	22019	20247714	20270918	1.55462	0.388317	6.22388	N	0.635644	0.390591	-1.27751	2.05869	N
Non Cardiovascular	Gastritis	10017853	2	1183	7016	20262717	20270918	4.88262	1.21943	19.5501	N	2.28539	1.08859	-0.579753	2.75693	N
Non Cardiovascular	Infusion site extravasation	10064774	2	1183	2875	20266858	20270918	11.9177	2.9756	47.7324	N	3.57189	1.36045	-0.308406	3.0293	N
Non Cardiovascular	Feeling hot	10016334	2	1183	18198	20251535	20270918	1.88139	0.469934	7.53221	N	0.910586	0.538895	-1.12923	2.20702	N
Non Cardiovascular	Inflammation	10061218	2	1183	19256	20250477	20270918	1.77793	0.444092	7.11796	N	0.829066	0.496282	-1.17183	2.1644	N
Non Cardiovascular	Mucosal disorder	10082268	2	1183	640	20269093	20270918	53.5426	13.346	214.807	N	5.73581	1.53168	-0.140179	3.20355	N
Non Cardiovascular	Adverse event	10060933	2	1183	24816	20244917	20270918	1.37921	0.344505	5.52158	N	0.463138	0.290947	-1.37714	1.95903	N
Non Cardiovascular	Drug intolerance	10061822	2	1183	40533	20229200	20270918	0.843753	0.210761	3.37785	N	-0.244644	-0.168496	-1.83654	1.49955	N
Non Cardiovascular	Drug ineffective	10013709	2	1183	482862	19786871	20270918	0.0692786	0.0173057	0.277339	N	-3.81902	-3.28546	-4.95345	-1.61747	N
Non Cardiovascular	Therapeutic response unexpected	10043417	2	1183	13357	20256376	20270918	2.56388	0.640388	10.2649	N	1.35671	0.751741	-0.916432	2.41991	N
Non Cardiovascular	Therapeutic product effect incomplete	10082200	2	1183	50450	20219283	20270918	0.677563	0.16925	2.71251	N	-0.560387	-0.397575	-2.06561	1.27046	N
Non Cardiovascular	Drug-induced liver injury	10072268	2	1183	10964	20258769	20270918	3.12384	0.780233	12.507	N	1.64149	0.869815	-0.798399	2.53803	N
Non Cardiovascular	Septic shock	10040070	2	1183	13146	20256587	20270918	2.60506	0.650672	10.4297	N	1.37968	0.761772	-0.906404	2.42995	N
Non Cardiovascular	Dermatitis infected	10012470	2	1183	167	20269566	20270918	205.198	50.8362	828.273	N	7.66136	1.57068	-0.111918	3.25329	N
Non Cardiovascular	Pustule	10037578	2	1183	1224	20268509	20270918	27.9953	6.98529	112.198	N	4.80249	1.48494	-0.185077	3.15496	N
Non Cardiovascular	Erysipelas	10015145	2	1183	1617	20268116	20270918	21.1909	5.28892	84.9045	N	4.40135	1.45432	-0.215207	3.12384	N
Non Cardiovascular	Inappropriate schedule of product administration	10081572	2	1183	102285	20167448	20270918	0.333338	0.0832661	1.33444	N	-1.58003	-1.21922	-2.88723	0.448793	N
Non Cardiovascular	Incorrect dose administered	10064355	2	1183	76652	20193081	20270918	0.445373	0.111252	1.78296	N	-1.16384	-0.8705	-2.53852	0.797519	N
Non Cardiovascular	Gamma-glutamyltransferase increased	10017693	2	1183	5379	20264354	20270918	6.36908	1.59058	25.5034	N	2.66858	1.19002	-0.478426	2.85847	N
Non Cardiovascular	Transaminases increased	10054889	2	1183	7413	20262320	20270918	4.62105	1.15412	18.5026	N	2.20601	1.06503	-0.603296	2.73335	N
Non Cardiovascular	Weight increased	10047899	2	1183	68019	20201714	20270918	0.502115	0.125425	2.01012	N	-0.991456	-0.731124	-2.39915	0.936899	N
Non Cardiovascular	White blood cell count decreased	10047942	2	1183	38925	20230808	20270918	0.878678	0.219485	3.51767	N	-0.186247	-0.127668	-1.79572	1.54038	N
Non Cardiovascular	Platelet count decreased	10035528	2	1183	35679	20234054	20270918	0.958772	0.239491	3.83833	N	-0.0606317	-0.0415528	-1.70961	1.6265	N
Non Cardiovascular	Platelet count increased	10051608	2	1183	4541	20265192	20270918	7.54474	1.88409	30.2125	N	2.91281	1.24485	-0.423688	2.91338	N
Non Cardiovascular	Dehydration	10012174	2	1183	35460	20234273	20270918	0.964704	0.240972	3.86208	N	-0.0517495	-0.0355534	-1.70361	1.6325	N
Non Cardiovascular	Muscle spasms	10028334	2	1183	50986	20218747	20270918	0.670422	0.167466	2.68393	N	-0.575633	-0.408979	-2.07701	1.25906	N
Non Cardiovascular	Metastasis	10062194	2	1183	2208	20267525	20270918	15.5184	3.87404	62.1626	N	3.95241	1.40946	-0.259657	3.07857	N
Non Cardiovascular	Non-small cell lung cancer	10061873	2	1183	1662	20268071	20270918	20.6171	5.14582	82.6035	N	4.3618	1.45085	-0.218631	3.12034	N
Non Cardiovascular	Cancer pain	10058019	2	1183	997	20268736	20270918	34.3698	8.57361	137.781	N	5.0979	1.50293	-0.167549	3.17341	N
Non Cardiovascular	Headache	10019211	2	1183	190720	20079013	20270918	0.177988	0.0444609	0.712532	N	-2.47887	-2.01896	-3.68696	-0.350958	N
Non Cardiovascular	Paraesthesia	10033775	2	1183	45808	20223925	20270918	0.746396	0.186443	2.98808	N	-0.421138	-0.294855	-1.9629	1.37319	N
Non Cardiovascular	Lethargy	10024264	2	1183	14829	20254904	20270918	2.30921	0.576784	9.24515	N	1.20591	0.683636	-0.984518	2.35179	N
Non Cardiovascular	Mental status changes	10048294	2	1183	6380	20263353	20270918	5.36953	1.34101	21.5001	N	2.42244	1.12715	-0.541222	2.79553	N
Non Cardiovascular	Delirium	10012218	2	1183	10341	20259392	20270918	3.31214	0.827258	13.261	N	1.72587	0.902208	-0.766019	2.57044	N
Non Cardiovascular	Acute kidney injury	10069339	2	1183	73049	20196684	20270918	0.467424	0.11676	1.87124	N	-1.09438	-0.813959	-2.48198	0.854061	N
Non Cardiovascular	Renal impairment	10062237	2	1183	30276	20239457	20270918	1.13017	0.282303	4.52455	N	0.176254	0.114271	-1.5538	1.78234	N
Non Cardiovascular	Acute respiratory failure	10001053	2	1183	6659	20263074	20270918	5.14448	1.28482	20.5988	N	2.36071	1.11011	-0.558251	2.77847	N
Non Cardiovascular	Epistaxis	10015090	2	1183	22227	20247506	20270918	1.54005	0.384679	6.16557	N	0.622081	0.382939	-1.28516	2.05104	N
Non Cardiovascular	Wheezing	10047924	2	1183	20937	20248796	20270918	1.63505	0.408405	6.54589	N	0.708332	0.431062	-1.23704	2.09917	N
Non Cardiovascular	Rash pruritic	10037884	2	1183	15788	20253945	20270918	2.16884	0.541726	8.68312	N	1.11551	0.640935	-1.02721	2.30908	N
Non Cardiovascular	Dermatitis bullous	10012441	2	1183	2067	20267666	20270918	16.5771	4.13816	66.4063	N	4.04752	1.42003	-0.249157	3.08923	N
Non Cardiovascular	Alopecia	10001760	2	1183	72607	20197126	20270918	0.47028	0.117473	1.88267	N	-1.08562	-0.806867	-2.47489	0.861153	N
Non Cardiovascular	Onycholysis	10030337	2	1183	538	20269195	20270918	63.6941	15.8698	255.639	N	5.98542	1.54001	-0.132587	3.2126	N
Non Cardiovascular	Hospitalisation	10054112	2	1183	55952	20213781	20270918	0.610769	0.152566	2.44511	N	-0.709717	-0.510552	-2.17858	1.15748	N
Non Cardiovascular	Hot flush	10060800	2	1183	22264	20247469	20270918	1.53749	0.384039	6.15531	N	0.619682	0.381583	-1.28652	2.04968	N
Non Cardiovascular	Polycythaemia	10036051	1	1184	468	20269265	20270918	36.5797	5.13754	260.451	N	5.18879	0.960864	-1.08547	3.00719	N
Non Cardiovascular	Stress cardiomyopathy	10066286	1	1184	1965	20267768	20270918	8.71147	1.22546	61.9277	N	3.12119	0.842847	-1.20019	2.88588	N
Non Cardiovascular	Tinnitus	10043882	1	1184	12771	20256962	20270918	1.33967	0.188533	9.51936	N	0.42154	0.19486	-1.8473	2.23702	N
Non Cardiovascular	Auditory disorder	10003778	1	1184	647	20269086	20270918	26.4593	3.7183	188.283	N	4.72239	0.946233	-1.0989	2.99137	N
Non Cardiovascular	Blindness transient	10005184	1	1184	2071	20267662	20270918	8.26555	1.16276	58.7562	N	3.04543	0.834846	-1.20814	2.87783	N
Non Cardiovascular	Ulcerative keratitis	10064996	1	1184	813	20268920	20270918	21.0566	2.95998	149.792	N	4.39335	0.932797	-1.1117	2.97729	N
Non Cardiovascular	Blepharitis	10005148	1	1184	1300	20268433	20270918	13.1682	1.85192	93.633	N	3.71683	0.894085	-1.14948	2.93765	N
Non Cardiovascular	Ocular discomfort	10052143	1	1184	4011	20265722	20270918	4.26734	0.600448	30.3278	N	2.09213	0.695734	-1.34677	2.73824	N
Non Cardiovascular	Cataract	10007739	1	1184	19183	20250550	20270918	0.891597	0.125479	6.3353	N	-0.165379	-0.0857411	-2.12785	1.95636	N
Non Cardiovascular	Pinguecula	10035060	1	1184	25	20269708	20270918	684.787	92.7105	5058.05	N	9.3618	0.997723	-1.11843	3.11388	N
Non Cardiovascular	Conjunctival disorder	10061446	1	1184	76	20269657	20270918	225.258	31.2986	1621.2	N	7.79545	0.993431	-1.07454	3.0614	N
Non Cardiovascular	Conjunctival defect	10085660	1	1184	11	20269722	20270918	1556.34	200.767	12064.7	N	10.4773	0.998903	-1.19431	3.19211	N
Non Cardiovascular	Trichomegaly	10044613	1	1184	36	20269697	20270918	475.547	65.1448	3471.41	N	8.85278	0.996796	-1.09816	3.09175	N
Non Cardiovascular	Mydriasis	10028521	1	1184	3605	20266128	20270918	4.74803	0.668066	33.7449	N	2.24605	0.723758	-1.31881	2.76632	N
Non Cardiovascular	Anal erythema	10084122	1	1184	65	20269668	20270918	263.379	36.5161	1899.67	N	8.01784	0.994356	-1.07785	3.06656	N
Non Cardiovascular	Anal inflammation	10050247	1	1184	205	20269528	20270918	83.5099	11.6974	596.194	N	6.37574	0.982632	-1.06919	3.03446	N
Non Cardiovascular	Aphthous ulcer	10002959	1	1184	3606	20266127	20270918	4.74672	0.667881	33.7356	N	2.24565	0.723688	-1.31888	2.76625	N
Non Cardiovascular	Gastrointestinal ulcer	10061459	1	1184	526	20269207	20270918	32.5461	4.57209	231.678	N	5.02058	0.956107	-1.08975	3.00196	N
Non Cardiovascular	Gastritis erosive	10017865	1	1184	1117	20268616	20270918	15.3257	2.15507	108.987	N	3.93553	0.90851	-1.13531	2.95233	N
Non Cardiovascular	Gastric ulcer haemorrhage	10017826	1	1184	1374	20268359	20270918	12.4589	1.75224	88.5863	N	3.63702	0.888293	-1.15519	2.93177	N
Non Cardiovascular	Upper gastrointestinal haemorrhage	10046274	1	1184	5657	20264076	20270918	3.02544	0.425733	21.5001	N	1.59616	0.587388	-1.45497	2.62975	N
Non Cardiovascular	Haemorrhoids	10019022	1	1184	5517	20264216	20270918	3.10224	0.436537	22.046	N	1.63231	0.596293	-1.44607	2.63866	N
Non Cardiovascular	Colitis	10009887	1	1184	12913	20256820	20270918	1.32493	0.186459	9.4146	N	0.405588	0.188016	-1.85414	2.23017	N
Non Cardiovascular	Duodenitis	10013864	1	1184	796	20268937	20270918	21.5063	3.02312	152.995	N	4.4238	0.934167	-1.11038	2.97872	N
Non Cardiovascular	Ileus paralytic	10021333	1	1184	1002	20268731	20270918	17.0847	2.40218	121.509	N	4.09213	0.91765	-1.12638	2.96168	N
Non Cardiovascular	Tooth disorder	10044034	1	1184	6696	20263037	20270918	2.55586	0.359664	18.1626	N	1.35294	0.522962	-1.51934	2.56526	N
Non Cardiovascular	Gingival bleeding	10018276	1	1184	3595	20266138	20270918	4.76124	0.669924	33.8388	N	2.25006	0.724455	-1.31811	2.76702	N
Non Cardiovascular	Infusion site reaction	10054996	1	1184	710	20269023	20270918	24.1114	3.38881	171.553	N	4.58853	0.941119	-1.10374	2.98598	N
Non Cardiovascular	Infusion site swelling	10053505	1	1184	2530	20267203	20270918	6.76584	0.951868	48.0913	N	2.75674	0.8007	-1.2421	2.8435	N
Non Cardiovascular	Localised oedema	10048961	1	1184	1282	20268451	20270918	13.3531	1.8779	94.9487	N	3.73693	0.895498	-1.14809	2.93908	N
Non Cardiovascular	Face oedema	10016029	1	1184	4394	20265339	20270918	3.89531	0.548111	27.6832	N	1.96059	0.669787	-1.37267	2.71225	N
Non Cardiovascular	Discomfort	10013082	1	1184	22125	20247608	20270918	0.772927	0.108778	5.49205	N	-0.371218	-0.198239	-2.24033	1.84385	N
Non Cardiovascular	Facial pain	10016059	1	1184	2652	20267081	20270918	6.45455	0.90809	45.8778	N	2.68883	0.791759	-1.25101	2.83453	N
Non Cardiovascular	Condition aggravated	10010264	1	1184	117046	20152687	20270918	0.14542	0.0204665	1.03325	N	-2.77449	-1.97236	-4.01437	0.0696574	N
Non Cardiovascular	Screaming	10039740	1	1184	1355	20268378	20270918	12.6336	1.7768	89.8294	N	3.6571	0.889778	-1.15372	2.93328	N
Non Cardiovascular	Chronic disease	10076311	1	1184	120	20269613	20270918	142.663	19.9158	1021.94	N	7.14337	0.989739	-1.0689	3.04838	N
Non Cardiovascular	Organ failure	10053159	1	1184	871	20268862	20270918	19.6544	2.76309	139.806	N	4.29405	0.928132	-1.1162	2.97246	N
Non Cardiovascular	Moaning	10027783	1	1184	299	20269434	20270918	57.2557	8.03194	408.147	N	5.83342	0.974814	-1.07395	3.02357	N
Non Cardiovascular	Unevaluable event	10062355	1	1184	23282	20246451	20270918	0.734475	0.103367	5.21881	N	-0.444753	-0.240185	-2.28227	1.8019	N
Non Cardiovascular	Swelling	10042674	1	1184	32745	20236988	20270918	0.521974	0.0734615	3.70885	N	-0.936794	-0.543963	-2.58602	1.4981	N
Non Cardiovascular	Liver injury	10067125	1	1184	7861	20261872	20270918	2.17696	0.306351	15.4697	N	1.12156	0.453988	-1.58827	2.49625	N
Non Cardiovascular	Hepatitis	10019717	1	1184	7577	20262156	20270918	2.25859	0.317837	16.0498	N	1.17464	0.470501	-1.57177	2.51277	N
Non Cardiovascular	Hepatotoxicity	10019851	1	1184	8183	20261550	20270918	2.09126	0.294293	14.8606	N	1.06365	0.435492	-1.60676	2.47774	N
Non Cardiovascular	Type I hypersensitivity	10045240	1	1184	1401	20268332	20270918	12.2188	1.71849	86.8777	N	3.60897	0.886185	-1.15727	2.92964	N
Non Cardiovascular	Anaphylactoid reaction	10002216	1	1184	928	20268805	20270918	18.4471	2.59354	131.209	N	4.2027	0.923561	-1.12063	2.96775	N
Non Cardiovascular	Decreased immune responsiveness	10011968	1	1184	3977	20265756	20270918	4.30383	0.605581	30.5872	N	2.10441	0.69806	-1.34445	2.74057	N
Non Cardiovascular	Pneumonia viral	10035737	1	1184	1190	20268543	20270918	14.3855	2.02297	102.296	N	3.84428	0.902739	-1.14097	2.94645	N
Non Cardiovascular	Pneumonia cytomegaloviral	10035676	1	1184	607	20269126	20270918	28.203	3.96294	200.711	N	4.81431	0.94949	-1.09585	2.99483	N
Non Cardiovascular	Herpes zoster	10019974	1	1184	19991	20249742	20270918	0.855526	0.120402	6.07899	N	-0.224898	-0.117522	-2.15962	1.92458	N
Non Cardiovascular	Oral herpes	10067152	1	1184	6855	20262878	20270918	2.49656	0.35132	17.7411	N	1.31909	0.513352	-1.52894	2.55565	N
Non Cardiovascular	Herpes virus infection	10019973	1	1184	1749	20267984	20270918	9.78744	1.37673	69.5807	N	3.2891	0.859291	-1.18387	2.90245	N
Non Cardiovascular	Eczema herpeticum	10014197	1	1184	174	20269559	20270918	98.3883	13.7697	703.01	N	6.61103	0.98522	-1.06833	3.03877	N
Non Cardiovascular	Atypical mycobacterial infection	10061663	1	1184	433	20269300	20270918	39.5366	5.55189	281.551	N	5.30069	0.963742	-1.08294	3.01042	N
Non Cardiovascular	Complicated appendicitis	10081534	1	1184	61	20269672	20270918	280.65	38.8725	2026.23	N	8.10804	0.994692	-1.07941	3.0688	N
Non Cardiovascular	Gastroenteritis	10017888	1	1184	4169	20265564	20270918	4.10559	0.577692	29.1779	N	2.03641	0.684973	-1.35751	2.72746	N
Non Cardiovascular	Postoperative wound infection	10036410	1	1184	2473	20267260	20270918	6.9218	0.973802	49.2003	N	2.78961	0.804897	-1.23792	2.84772	N
Non Cardiovascular	Superinfection	10042566	1	1184	408	20269325	20270918	41.9592	5.89127	298.845	N	5.38628	0.965801	-1.08116	3.01277	N
Non Cardiovascular	Cystitis	10011781	1	1184	10233	20259500	20270918	1.67215	0.235318	11.8821	N	0.741154	0.322989	-1.71921	2.36519	N
Non Cardiovascular	Laryngitis	10023874	1	1184	2980	20266753	20270918	5.74402	0.808159	40.8259	N	2.52066	0.767991	-1.27469	2.81067	N
Non Cardiovascular	Epiglottitis	10015030	1	1184	159	20269574	20270918	107.67	15.0608	769.74	N	6.74031	0.986474	-1.06815	3.04109	N
Non Cardiovascular	Soft tissue infection	10062255	1	1184	559	20269174	20270918	30.6247	4.30264	217.977	N	4.93295	0.953407	-1.09222	2.99904	N
Non Cardiovascular	Neutropenic sepsis	10049151	1	1184	2212	20267521	20270918	7.73863	1.08867	55.0089	N	2.95045	0.82427	-1.21865	2.86719	N
Non Cardiovascular	Impetigo	10021531	1	1184	418	20269315	20270918	40.9554	5.75066	291.679	N	5.35143	0.964977	-1.08187	3.01182	N
Non Cardiovascular	Subcutaneous abscess	10042343	1	1184	1315	20268418	20270918	13.0179	1.83081	92.5641	N	3.70029	0.892909	-1.15064	2.93645	N
Non Cardiovascular	Nail infection	10061304	1	1184	488	20269245	20270918	35.0805	4.9274	249.755	N	5.12855	0.959222	-1.08693	3.00538	N
Non Cardiovascular	Bronchitis	10006451	1	1184	21516	20248217	20270918	0.794829	0.111861	5.64768	N	-0.330953	-0.175661	-2.21775	1.86643	N
Non Cardiovascular	Conjunctivitis	10010741	1	1184	6616	20263117	20270918	2.58678	0.364014	18.3823	N	1.37028	0.527822	-1.51448	2.57013	N
Non Cardiovascular	Dacryocystitis	10011844	1	1184	54	20269679	20270918	317.031	43.821	2293.61	N	8.28088	0.995281	-1.0828	3.07336	N
Non Cardiovascular	Bacterial infection	10060945	1	1184	5762	20263971	20270918	2.9703	0.417974	21.1081	N	1.56963	0.580745	-1.46161	2.6231	N
Non Cardiovascular	Recall phenomenon	10060856	1	1184	196	20269537	20270918	87.3446	12.2318	623.707	N	6.44018	0.983383	-1.06889	3.03565	N
Non Cardiovascular	Wound haemorrhage	10051373	1	1184	1284	20268449	20270918	13.3323	1.87498	94.8007	N	3.73468	0.895341	-1.14824	2.93892	N
Non Cardiovascular	Craniocerebral injury	10070976	1	1184	1083	20268650	20270918	15.8068	2.22267	112.412	N	3.98009	0.911206	-1.13267	2.95508	N
Non Cardiovascular	Contusion	10050584	1	1184	28778	20240955	20270918	0.594044	0.083604	4.22095	N	-0.750492	-0.424301	-2.46637	1.61777	N
Non Cardiovascular	Skin injury	10061364	1	1184	1172	20268561	20270918	14.6064	2.05402	103.868	N	3.86625	0.90416	-1.13957	2.94789	N
Non Cardiovascular	Skin laceration	10058818	1	1184	5265	20264468	20270918	3.25076	0.457433	23.1016	N	1.69974	0.612462	-1.42992	2.65485	N
Non Cardiovascular	Injury corneal	10022120	1	1184	163	20269570	20270918	105.028	14.6934	750.737	N	6.70468	0.986139	-1.06818	3.04046	N
Non Cardiovascular	Muscle rupture	10028331	1	1184	1181	20268552	20270918	14.4951	2.03838	103.076	N	3.85522	0.903449	-1.14027	2.94717	N
Non Cardiovascular	Radiation pneumonitis	10037765	1	1184	1154	20268579	20270918	14.8343	2.08603	105.49	N	3.88856	0.905582	-1.13818	2.94934	N
Non Cardiovascular	Radiation skin injury	10063562	1	1184	286	20269447	20270918	59.8583	8.39579	426.763	N	5.89733	0.975893	-1.07317	3.02496	N
Non Cardiovascular	Lumbar vertebral fracture	10049947	1	1184	1454	20268279	20270918	11.7734	1.65589	83.7086	N	3.55543	0.882057	-1.16134	2.92545	N
Non Cardiovascular	Wrong technique in product usage process	10076573	1	1184	87831	20181902	20270918	0.194072	0.0273137	1.37894	N	-2.36022	-1.61798	-3.66	0.424045	N
Non Cardiovascular	Product use issue	10076309	1	1184	65528	20204205	20270918	0.260413	0.0366505	1.85032	N	-1.93761	-1.27322	-3.31524	0.768814	N
Non Cardiovascular	Accidental exposure to product	10073317	1	1184	38381	20231352	20270918	0.445202	0.0626569	3.16333	N	-1.16591	-0.698526	-2.74058	1.34353	N
Non Cardiovascular	Expired product administered	10074902	1	1184	11516	20258217	20270918	1.48576	0.209091	10.5575	N	0.570759	0.256796	-1.78538	2.29897	N
Non Cardiovascular	Wrong patient received product	10081577	1	1184	1621	20268112	20270918	10.5604	1.48539	75.0788	N	3.39868	0.869125	-1.17413	2.91238	N
Non Cardiovascular	Product label confusion	10069273	1	1184	2054	20267679	20270918	8.33397	1.17238	59.2428	N	3.05731	0.836126	-1.20686	2.87912	N
Non Cardiovascular	Product dispensing error	10080359	1	1184	13134	20256599	20270918	1.30262	0.18332	9.25607	N	0.381108	0.17743	-1.86472	2.21958	N
Non Cardiovascular	Blood glucose increased	10005557	1	1184	49222	20220511	20270918	0.346961	0.048831	2.46528	N	-1.52481	-0.956046	-2.99809	1.08599	N
Non Cardiovascular	C-reactive protein increased	10006825	1	1184	13235	20256498	20270918	1.29267	0.18192	9.18539	N	0.370057	0.172617	-1.86953	2.21477	N
Non Cardiovascular	Blood albumin decreased	10005287	1	1184	1783	20267950	20270918	9.60079	1.35049	68.253	N	3.26134	0.85669	-1.18645	2.89983	N
Non Cardiovascular	Aspartate aminotransferase increased	10003481	1	1184	12958	20256775	20270918	1.32032	0.185811	9.38188	N	0.40057	0.185854	-1.8563	2.22801	N
Non Cardiovascular	Blood thyroid stimulating hormone increased	10005833	1	1184	2369	20267364	20270918	7.22571	1.01654	51.3614	N	2.85157	0.812585	-1.23027	2.85544	N
Non Cardiovascular	Weight decreased	10047895	1	1184	90820	20178913	20270918	0.187657	0.0264109	1.33336	N	-2.4085	-1.6585	-3.70052	0.38352	N
Non Cardiovascular	Coagulation test abnormal	10063557	1	1184	258	20269475	20270918	66.3546	9.30352	473.255	N	6.04543	0.978219	-1.0716	3.02804	N
Non Cardiovascular	Hypoproteinaemia	10021083	1	1184	441	20269292	20270918	38.8194	5.45139	276.432	N	5.27433	0.963083	-1.08351	3.00968	N
Non Cardiovascular	Fluid retention	10016807	1	1184	15493	20254240	20270918	1.10415	0.155391	7.84572	N	0.142815	0.0690183	-1.97311	2.11115	N
Non Cardiovascular	Hypophosphataemia	10021058	1	1184	2404	20267329	20270918	7.1205	1.00174	50.6132	N	2.83042	0.809993	-1.23285	2.85284	N
Non Cardiovascular	Hypomagnesaemia	10021027	1	1184	4546	20265187	20270918	3.76504	0.529785	26.7571	N	1.91154	0.659618	-1.38283	2.70206	N
Non Cardiovascular	Metabolic alkalosis	10027423	1	1184	497	20269236	20270918	34.4452	4.83835	245.223	N	5.10223	0.958483	-1.0876	3.00456	N
Non Cardiovascular	Metabolic acidosis	10027417	1	1184	10160	20259573	20270918	1.68417	0.23701	11.9675	N	0.751482	0.326848	-1.71535	2.36905	N
Non Cardiovascular	Muscular weakness	10028372	1	1184	31140	20238593	20270918	0.548921	0.0772538	3.90032	N	-0.864291	-0.496738	-2.5388	1.54533	N
Non Cardiovascular	Metastases to bone	10027452	1	1184	5590	20264143	20270918	3.06171	0.430836	21.7579	N	1.61335	0.591643	-1.45072	2.63401	N
Non Cardiovascular	Non-small cell lung cancer metastatic	10059515	1	1184	202	20269531	20270918	84.7502	11.8703	605.091	N	6.3969	0.982883	-1.06908	3.03485	N
Non Cardiovascular	Neoplasm progression	10061309	1	1184	17307	20252426	20270918	0.988334	0.139092	7.02271	N	-0.0169147	-0.00913608	-2.05125	2.03298	N
Non Cardiovascular	Neoplasm malignant	10028997	1	1184	27458	20242275	20270918	0.622642	0.0876288	4.42416	N	-0.682755	-0.382177	-2.42425	1.6599	N
Non Cardiovascular	Malignant neoplasm progression	10051398	1	1184	37507	20232226	20270918	0.455596	0.0641197	3.23719	N	-1.13267	-0.675615	-2.71767	1.36644	N
Non Cardiovascular	Tumour cavitation	10080086	1	1184	29	20269704	20270918	590.334	80.3481	4337.31	N	9.15535	0.997386	-1.10935	3.10412	N
Non Cardiovascular	Tumour pain	10045171	1	1184	508	20269225	20270918	33.6994	4.73378	239.903	N	5.07071	0.957581	-1.08841	3.00357	N
Non Cardiovascular	Mental impairment	10027374	1	1184	6903	20262830	20270918	2.47919	0.348877	17.6177	N	1.30902	0.510463	-1.53183	2.55276	N
Non Cardiovascular	Cognitive disorder	10057668	1	1184	14768	20254965	20270918	1.1584	0.163024	8.23121	N	0.211952	0.101478	-1.94066	2.14361	N
Non Cardiovascular	Intracranial pressure increased	10022773	1	1184	1568	20268165	20270918	10.9173	1.53557	77.6184	N	3.44661	0.873216	-1.17008	2.91651	N
Non Cardiovascular	Brain oedema	10048962	1	1184	3578	20266155	20270918	4.78387	0.673107	33.9997	N	2.2569	0.725641	-1.31693	2.76821	N
Non Cardiovascular	Hypoaesthesia	10020937	1	1184	43054	20226679	20270918	0.396789	0.0558435	2.81933	N	-1.33166	-0.815205	-2.85725	1.22684	N
Non Cardiovascular	Restless legs syndrome	10058920	1	1184	5357	20264376	20270918	3.19492	0.449577	22.7047	N	1.67476	0.606538	-1.43584	2.64892	N
Non Cardiovascular	Nervous system disorder	10029202	1	1184	5822	20263911	20270918	2.93968	0.413666	20.8905	N	1.55469	0.576963	-1.46539	2.61931	N
Non Cardiovascular	Central nervous system lesion	10051290	1	1184	3819	20265914	20270918	4.48193	0.630633	31.8532	N	2.16288	0.708919	-1.33361	2.75145	N
Non Cardiovascular	Unresponsive to stimuli	10045555	1	1184	6638	20263095	20270918	2.5782	0.362807	18.3214	N	1.36549	0.526484	-1.51582	2.56879	N
Non Cardiovascular	Dysarthria	10013887	1	1184	9757	20259976	20270918	1.75376	0.246803	12.4621	N	0.809867	0.34834	-1.69387	2.39055	N
Non Cardiovascular	Somnolence	10041349	1	1184	59777	20209956	20270918	0.285548	0.0401879	2.02891	N	-1.80509	-1.16913	-3.21116	0.872904	N
Non Cardiovascular	Loss of consciousness	10024855	1	1184	34293	20235440	20270918	0.498374	0.0701401	3.54115	N	-1.00343	-0.588091	-2.63015	1.45397	N
Non Cardiovascular	Depressed level of consciousness	10012373	1	1184	12211	20257522	20270918	1.40115	0.197184	9.95623	N	0.486225	0.222169	-1.82	2.26433	N
Non Cardiovascular	Hypersomnia	10020765	1	1184	8821	20260912	20270918	1.93995	0.273001	13.7852	N	0.955347	0.399529	-1.6427	2.44176	N
Non Cardiovascular	Peripheral sensory neuropathy	10034620	1	1184	1752	20267981	20270918	9.77068	1.37438	69.4615	N	3.28663	0.859062	-1.1841	2.90222	N
Non Cardiovascular	Tremor	10044565	1	1184	45467	20224266	20270918	0.375686	0.0528736	2.66938	N	-1.41033	-0.871952	-2.914	1.17009	N
Non Cardiovascular	Seizure	10039906	1	1184	46436	20223297	20270918	0.367829	0.0517678	2.61355	N	-1.44075	-0.894127	-2.93617	1.14792	N
Non Cardiovascular	Product label issue	10069289	1	1184	2299	20267434	20270918	7.44574	1.04748	52.9261	N	2.89482	0.817784	-1.2251	2.86067	N
Non Cardiovascular	Product availability issue	10077800	1	1184	10355	20259378	20270918	1.65243	0.232545	11.742	N	0.724057	0.316563	-1.72563	2.35876	N
Non Cardiovascular	Panic attack	10033664	1	1184	9674	20260059	20270918	1.76882	0.248921	12.5691	N	0.822191	0.352807	-1.6894	2.39502	N
Non Cardiovascular	Confusional state	10010305	1	1184	45289	20224444	20270918	0.377166	0.0530819	2.6799	N	-1.40467	-0.867842	-2.90988	1.1742	N
Non Cardiovascular	Renal disorder	10038428	1	1184	15452	20254281	20270918	1.10708	0.155803	7.86655	N	0.146637	0.0708346	-1.9713	2.11296	N
Non Cardiovascular	Prerenal failure	10072370	1	1184	569	20269164	20270918	30.0865	4.22715	214.139	N	4.90742	0.95259	-1.09297	2.99816	N
Non Cardiovascular	Prostatic disorder	10036956	1	1184	3097	20266636	20270918	5.52699	0.777633	39.2828	N	2.46512	0.759607	-1.28305	2.80226	N
Non Cardiovascular	Genital tract inflammation	10058821	1	1184	70	20269663	20270918	244.566	33.9441	1762.1	N	7.91249	0.993935	-1.07618	3.06405	N
Non Cardiovascular	Spontaneous penile erection	10049118	1	1184	120	20269613	20270918	142.663	19.9158	1021.94	N	7.14337	0.989739	-1.0689	3.04838	N
Non Cardiovascular	Scrotal ulcer	10039760	1	1184	76	20269657	20270918	225.258	31.2986	1621.2	N	7.79545	0.993431	-1.07454	3.0614	N
Non Cardiovascular	Oropharyngeal pain	10068319	1	1184	30811	20238922	20270918	0.554792	0.0780799	3.94203	N	-0.848968	-0.486864	-2.52893	1.5552	N
Non Cardiovascular	Lung opacity	10081792	1	1184	1325	20268408	20270918	12.9197	1.817	91.8649	N	3.68937	0.892126	-1.15141	2.93566	N
Non Cardiovascular	Tachypnoea	10043089	1	1184	4457	20265276	20270918	3.84024	0.540364	27.2917	N	1.94006	0.665564	-1.37689	2.70802	N
Non Cardiovascular	Respiratory distress	10038687	1	1184	7593	20262140	20270918	2.25383	0.317167	16.016	N	1.17159	0.469566	-1.5727	2.51183	N
Non Cardiovascular	Hypoxia	10021143	1	1184	11177	20258556	20270918	1.53085	0.215435	10.8779	N	0.613862	0.273993	-1.76819	2.31617	N
Non Cardiovascular	Acute pulmonary oedema	10001029	1	1184	1314	20268419	20270918	13.0279	1.8322	92.6346	N	3.70139	0.892987	-1.15056	2.93653	N
Non Cardiovascular	Acute respiratory distress syndrome	10001052	1	1184	5351	20264382	20270918	3.1985	0.450081	22.7302	N	1.67637	0.606924	-1.43546	2.6493	N
Non Cardiovascular	Lung infiltration	10025102	1	1184	1646	20268087	20270918	10.3999	1.46284	73.9378	N	3.37661	0.867199	-1.17604	2.91043	N
Non Cardiovascular	Organising pneumonia	10067472	1	1184	1626	20268107	20270918	10.5279	1.48082	74.8478	N	3.39424	0.86874	-1.17451	2.91199	N
Non Cardiovascular	Immune-mediated lung disease	10085352	1	1184	809	20268924	20270918	21.1607	2.9746	150.533	N	4.40046	0.933119	-1.11139	2.97763	N
Non Cardiovascular	Hydrothorax	10048612	1	1184	339	20269394	20270918	50.4998	7.08694	359.849	N	5.65285	0.9715	-1.07647	3.01947	N
Non Cardiovascular	Obstructive airways disorder	10061877	1	1184	5299	20264434	20270918	3.2299	0.454498	22.9533	N	1.69046	0.61027	-1.43211	2.65265	N
Non Cardiovascular	Exfoliative rash	10064579	1	1184	680	20269053	20270918	25.1752	3.53811	179.133	N	4.65073	0.943552	-1.10143	2.98854	N
Non Cardiovascular	Rash papular	10037876	1	1184	7837	20261896	20270918	2.18363	0.307289	15.5171	N	1.12597	0.455376	-1.58688	2.49763	N
Non Cardiovascular	Rash vesicular	10037898	1	1184	1450	20268283	20270918	11.8058	1.66046	83.9397	N	3.5594	0.882368	-1.16103	2.92577	N
Non Cardiovascular	Dermatosis	10048768	1	1184	209	20269524	20270918	81.9116	11.4746	584.73	N	6.34799	0.982299	-1.06934	3.03394	N
Non Cardiovascular	Skin disorder	10040831	1	1184	11487	20258246	20270918	1.48951	0.209619	10.5842	N	0.574397	0.258259	-1.78392	2.30044	N
Non Cardiovascular	Linear IgA disease	10024515	1	1184	570	20269163	20270918	30.0337	4.21975	213.763	N	4.90489	0.952509	-1.09305	2.99807	N
Non Cardiovascular	Erythema	10015150	1	1184	79156	20190577	20270918	0.215433	0.0303201	1.53072	N	-2.21019	-1.49348	-3.5355	0.548547	N
Non Cardiovascular	Vancomycin infusion reaction	10086737	1	1184	393	20269340	20270918	43.5608	6.11557	310.28	N	5.44018	0.967038	-1.08011	3.01419	N
Non Cardiovascular	Actinic elastosis	10068388	1	1184	20	20269713	20270918	855.985	114.783	6383.44	N	9.66992	0.998144	-1.1345	3.13079	N
Non Cardiovascular	Dermatitis	10012431	1	1184	7581	20262152	20270918	2.25739	0.317669	16.0413	N	1.17387	0.470267	-1.572	2.51253	N
Non Cardiovascular	Drug eruption	10013687	1	1184	5251	20264482	20270918	3.25943	0.458653	23.1632	N	1.70359	0.613366	-1.42902	2.65575	N
Non Cardiovascular	Hyperkeratosis	10020649	1	1184	1669	20268064	20270918	10.2566	1.44269	72.9182	N	3.3566	0.86543	-1.17779	2.90865	N
Non Cardiovascular	Hyperhidrosis	10020642	1	1184	35121	20234612	20270918	0.486605	0.0684838	3.45752	N	-1.03785	-0.611152	-2.65321	1.4309	N
Non Cardiovascular	Hirsutism	10020112	1	1184	275	20269458	20270918	62.2526	8.73043	443.895	N	5.95371	0.976806	-1.07254	3.02615	N
Non Cardiovascular	Onychomadesis	10049274	1	1184	972	20268761	20270918	17.612	2.47625	125.263	N	4.13594	0.920043	-1.12405	2.96413	N
Non Cardiovascular	Nail toxicity	10059206	1	1184	107	20269626	20270918	159.996	22.3135	1147.24	N	7.30735	0.990829	-1.06979	3.05144	N
Non Cardiovascular	Nail disorder	10028694	1	1184	2470	20267263	20270918	6.93021	0.974984	49.2601	N	2.79136	0.805118	-1.2377	2.84794	N
Non Cardiovascular	Skin erosion	10040840	1	1184	1170	20268563	20270918	14.6314	2.05753	104.046	N	3.86871	0.904318	-1.13942	2.94805	N
Non Cardiovascular	Vasculitic rash	10047111	1	1184	203	20269530	20270918	84.3327	11.8121	602.096	N	6.38981	0.982799	-1.06912	3.03472	N
Non Cardiovascular	Wound drainage	10050325	1	1184	140	20269593	20270918	122.283	17.0905	874.934	N	6.92269	0.988064	-1.06824	3.04437	N
Non Cardiovascular	Therapy interrupted	10066377	1	1184	32228	20237505	20270918	0.530361	0.0746418	3.76844	N	-0.913835	-0.528919	-2.57098	1.51314	N
Non Cardiovascular	Pallor	10033546	1	1184	9624	20260109	20270918	1.77801	0.250215	12.6344	N	0.829666	0.355504	-1.68671	2.39771	N
Non Cardiovascular	Shock	10040560	1	1184	5970	20263763	20270918	2.86678	0.40341	20.3724	N	1.51848	0.567675	-1.47466	2.61001	N
Non Cardiovascular	B-lymphocyte abnormalities	10053775	0	1185	51	20269682	20270918	0			N		-0.00438257	-2.91859	2.90982	N
Non Cardiovascular	White blood cell disorder	10061414	0	1185	974	20268759	20270918	0			N		-0.0800365	-2.96812	2.80805	N
Non Cardiovascular	Leukocyte vacuolisation	10058216	0	1185	1	20269732	20270918	0			N		-0.000168807	-3.53503	3.53469	N
Non Cardiovascular	Polymorphonuclear chromatin clumping	10050825	0	1185	1	20269732	20270918	0			N		-0.000168807	-3.53503	3.53469	N
Non Cardiovascular	Plasma cell disorder	10062081	0	1185	20	20269713	20270918	0			N		-0.00177149	-2.95625	2.95271	N
Non Cardiovascular	Erythrophagocytosis	10053430	0	1185	8	20269725	20270918	0			N		-0.000759476	-3.04338	3.04186	N
Non Cardiovascular	Neutrophil function disorder	10061314	0	1185	10	20269723	20270918	0			N		-0.000928194	-3.01578	3.01393	N
Non Cardiovascular	B-cell aplasia	10080721	0	1185	124	20269609	20270918	0			N		-0.0105127	-2.90863	2.88761	N
Non Cardiovascular	Monocytopenia	10027905	0	1185	34	20269699	20270918	0			N		-0.00295127	-2.93047	2.92457	N
Non Cardiovascular	Lymphopenia	10025327	0	1185	5255	20264478	20270918	0			N		-0.386828	-3.27371	2.50005	N
Non Cardiovascular	Basophilopenia	10075813	0	1185	1	20269732	20270918	0			N		-0.000168807	-3.53503	3.53469	N
Non Cardiovascular	Eosinopenia	10014940	0	1185	52	20269681	20270918	0			N		-0.00446672	-2.91815	2.90922	N
Non Cardiovascular	Lymphocytopenia neonatal	10025279	0	1185	8	20269725	20270918	0			N		-0.000759476	-3.04338	3.04186	N
Non Cardiovascular	Hyperleukocytosis	10078862	0	1185	476	20269257	20270918	0			N		-0.0397112	-2.92934	2.84992	N
Non Cardiovascular	Leukostasis syndrome	10074608	0	1185	49	20269684	20270918	0			N		-0.00421426	-2.91952	2.91109	N
Non Cardiovascular	Leukocytosis	10024378	0	1185	4947	20264786	20270918	0			N		-0.366806	-3.2537	2.52009	N
Non Cardiovascular	Lymphoblastosis	10049258	0	1185	2	20269731	20270918	0			N		-0.000253203	-3.33307	3.33256	N
Non Cardiovascular	Monocytosis	10027906	0	1185	158	20269575	20270918	0			N		-0.0133589	-2.90902	2.8823	N
Non Cardiovascular	Monoclonal B-cell lymphocytosis	10074668	0	1185	38	20269695	20270918	0			N		-0.00328818	-2.92664	2.92006	N
Non Cardiovascular	Bandaemia	10072081	0	1185	43	20269690	20270918	0			N		-0.0037092	-2.92291	2.91549	N
Non Cardiovascular	Pseudomononucleosis	10058008	0	1185	1	20269732	20270918	0			N		-0.000168807	-3.53503	3.53469	N
Non Cardiovascular	Plasmacytosis	10035485	0	1185	30	20269703	20270918	0			N		-0.00261429	-2.93537	2.93014	N
Non Cardiovascular	Leukaemoid reaction	10024328	0	1185	64	20269669	20270918	0			N		-0.00547614	-2.91418	2.90323	N
Non Cardiovascular	Granulocytosis	10018690	0	1185	57	20269676	20270918	0			N		-0.0048874	-2.91625	2.90648	N
Non Cardiovascular	Lymphocytic infiltration	10062049	0	1185	273	20269460	20270918	0			N		-0.0229445	-2.91481	2.86892	N
Non Cardiovascular	Lymphocytosis	10025280	0	1185	641	20269092	20270918	0			N		-0.0531972	-2.94205	2.83565	N
Non Cardiovascular	Basophilia	10004173	0	1185	20	20269713	20270918	0			N		-0.00177149	-2.95625	2.95271	N
Non Cardiovascular	Myelocytosis	10051809	0	1185	12	20269721	20270918	0			N		-0.00109689	-2.99658	2.99439	N
Non Cardiovascular	Neutrophilia	10029379	0	1185	2767	20266966	20270918	0			N		-0.216546	-3.10367	2.67058	N
Non Cardiovascular	Allergic eosinophilia	10075185	0	1185	14	20269719	20270918	0			N		-0.00126557	-2.98246	2.97993	N
Non Cardiovascular	Eosinophilia myalgia syndrome	10014952	0	1185	13	20269720	20270918	0			N		-0.00118123	-2.98902	2.98666	N
Non Cardiovascular	Eosinophilia	10014950	0	1185	5930	20263803	20270918	0			N		-0.429758	-3.31661	2.45709	N
Non Cardiovascular	Hypereosinophilic syndrome	10048643	0	1185	146	20269587	20270918	0			N		-0.012355	-2.90875	2.88404	N
Non Cardiovascular	Granulocytopenia	10018687	0	1185	1019	20268714	20270918	0			N		-0.0836254	-2.97164	2.80439	N
Non Cardiovascular	Agranulocytosis	10001507	0	1185	5709	20264024	20270918	0			N		-0.415843	-3.3027	2.47102	N
Non Cardiovascular	Benign ethnic neutropenia	10074832	0	1185	48	20269685	20270918	0			N		-0.00413009	-2.92002	2.91176	N
Non Cardiovascular	Idiopathic neutropenia	10051645	0	1185	7	20269726	20270918	0			N		-0.000675109	-3.06224	3.06089	N
Non Cardiovascular	Granulocytopenia neonatal	10018688	0	1185	1	20269732	20270918	0			N		-0.000168807	-3.53503	3.53469	N
Non Cardiovascular	Neutropenia neonatal	10029358	0	1185	74	20269659	20270918	0			N		-0.00631678	-2.91209	2.89945	N
Non Cardiovascular	Cyclic neutropenia	10053176	0	1185	16	20269717	20270918	0			N		-0.00143423	-2.97166	2.96879	N
Non Cardiovascular	Autoimmune neutropenia	10055128	0	1185	115	20269618	20270918	0			N		-0.0097583	-2.90877	2.88925	N
Non Cardiovascular	Leukoerythroblastic anaemia	10053199	0	1185	12	20269721	20270918	0			N		-0.00109689	-2.99658	2.99439	N
Non Cardiovascular	Hypochromic anaemia	10020969	0	1185	298	20269435	20270918	0			N		-0.0250199	-2.91645	2.86641	N
Non Cardiovascular	Hyperchromic anaemia	10020605	0	1185	38	20269695	20270918	0			N		-0.00328818	-2.92664	2.92006	N
Non Cardiovascular	Anaemia macrocytic	10002064	0	1185	610	20269123	20270918	0			N		-0.0506731	-2.93964	2.83829	N
Non Cardiovascular	Anaemia megaloblastic	10002065	0	1185	121	20269612	20270918	0			N		-0.0102612	-2.90866	2.88814	N
Non Cardiovascular	Blood loss anaemia	10082297	0	1185	1555	20268178	20270918	0			N		-0.125701	-3.01323	2.76183	N
Non Cardiovascular	Foetal anaemia	10077577	0	1185	67	20269666	20270918	0			N		-0.00572838	-2.91346	2.90201	N
Non Cardiovascular	Sideroblastic anaemia	10040661	0	1185	40	20269693	20270918	0			N		-0.0034566	-2.92502	2.91811	N
Non Cardiovascular	Microcytic anaemia	10027538	0	1185	561	20269172	20270918	0			N		-0.0466743	-2.93585	2.8425	N
Non Cardiovascular	Anaemia neonatal	10002068	0	1185	112	20269621	20270918	0			N		-0.00950676	-2.90885	2.88983	N
Non Cardiovascular	Normochromic anaemia	10029782	0	1185	114	20269619	20270918	0			N		-0.00967446	-2.90879	2.88944	N
Non Cardiovascular	Normochromic normocytic anaemia	10029783	0	1185	506	20269227	20270918	0			N		-0.0421726	-2.93162	2.84728	N
Non Cardiovascular	Normocytic anaemia	10029784	0	1185	698	20269035	20270918	0			N		-0.0578269	-2.9465	2.83084	N
Non Cardiovascular	Autoimmune anaemia	10080243	0	1185	25	20269708	20270918	0			N		-0.00219295	-2.94374	2.93936	N
Non Cardiovascular	Protein deficiency anaemia	10037006	0	1185	1	20269732	20270918	0			N		-0.000168807	-3.53503	3.53469	N
Non Cardiovascular	Pernicious anaemia	10034695	0	1185	137	20269596	20270918	0			N		-0.0116016	-2.90864	2.88544	N
Non Cardiovascular	Iron deficiency anaemia	10022972	0	1185	2528	20267205	20270918	0			N		-0.199079	-3.08626	2.6881	N
Non Cardiovascular	Anaemia of pregnancy	10066468	0	1185	52	20269681	20270918	0			N		-0.00446672	-2.91815	2.90922	N
Non Cardiovascular	Anaemia vitamin B12 deficiency	10002080	0	1185	157	20269576	20270918	0			N		-0.0132753	-2.90899	2.88244	N
Non Cardiovascular	Anaemia vitamin B6 deficiency	10002081	0	1185	6	20269727	20270918	0			N		-0.000590738	-3.08634	3.08516	N
Non Cardiovascular	Anaemia folate deficiency	10002043	0	1185	73	20269660	20270918	0			N		-0.00623274	-2.91226	2.8998	N
Non Cardiovascular	Deficiency anaemia	10061101	0	1185	27	20269706	20270918	0			N		-0.0023615	-2.94002	2.9353	N
Non Cardiovascular	Pure white cell aplasia	10068043	0	1185	14	20269719	20270918	0			N		-0.00126557	-2.98246	2.97993	N
Non Cardiovascular	Aplasia pure red cell	10002965	0	1185	785	20268948	20270918	0			N		-0.0648647	-2.9533	2.82358	N
Non Cardiovascular	Febrile bone marrow aplasia	10053213	0	1185	1217	20268516	20270918	0			N		-0.0993115	-2.9871	2.78848	N
Non Cardiovascular	Bone marrow failure	10065553	0	1185	5966	20263767	20270918	0			N		-0.432012	-3.31886	2.45484	N
Non Cardiovascular	Gelatinous transformation of the bone marrow	10078097	0	1185	14	20269719	20270918	0			N		-0.00126557	-2.98246	2.97993	N
Non Cardiovascular	Erythroid dysplasia	10086470	0	1185	7	20269726	20270918	0			N		-0.000675109	-3.06224	3.06089	N
Non Cardiovascular	Erythroid maturation arrest	10015279	0	1185	13	20269720	20270918	0			N		-0.00118123	-2.98902	2.98666	N
Non Cardiovascular	Granulocytes maturation arrest	10050443	0	1185	10	20269723	20270918	0			N		-0.000928194	-3.01578	3.01393	N
Non Cardiovascular	Immune-mediated cytopenia	10084828	0	1185	45	20269688	20270918	0			N		-0.00387757	-2.92167	2.91391	N
Non Cardiovascular	Pancytopenia	10033661	0	1185	15998	20253735	20270918	0			N		-0.953124	-3.83982	1.93357	N
Non Cardiovascular	Bicytopenia	10058956	0	1185	851	20268882	20270918	0			N		-0.0701809	-2.95848	2.81812	N
Non Cardiovascular	Myeloid maturation arrest	10028560	0	1185	19	20269714	20270918	0			N		-0.00168718	-2.95952	2.95614	N
Non Cardiovascular	Cytopenia	10066274	0	1185	5153	20264580	20270918	0			N		-0.380228	-3.26711	2.50666	N
Non Cardiovascular	Platelet maturation arrest	10035537	0	1185	2	20269731	20270918	0			N		-0.000253203	-3.33307	3.33256	N
Non Cardiovascular	Hypoplastic anaemia	10021074	0	1185	13	20269720	20270918	0			N		-0.00118123	-2.98902	2.98666	N
Non Cardiovascular	Aplastic anaemia	10002967	0	1185	1605	20268128	20270918	0			N		-0.129564	-3.01707	2.75794	N
Non Cardiovascular	Autoimmune pancytopenia	10069509	0	1185	32	20269701	20270918	0			N		-0.00278279	-2.93276	2.9272	N
Non Cardiovascular	Autoimmune aplastic anaemia	10071576	0	1185	1	20269732	20270918	0			N		-0.000168807	-3.53503	3.53469	N
Non Cardiovascular	Erythropoietin deficiency anaemia	10083258	0	1185	3	20269730	20270918	0			N		-0.000337594	-3.22739	3.22671	N
Non Cardiovascular	Anaemia of malignant disease	10049105	0	1185	77	20269656	20270918	0			N		-0.00656888	-2.9116	2.89847	N
Non Cardiovascular	Anaemia of chronic disease	10002073	0	1185	169	20269564	20270918	0			N		-0.0142785	-2.90936	2.8808	N
Non Cardiovascular	Nephrogenic anaemia	10058116	0	1185	3603	20266130	20270918	0			N		-0.276033	-3.16304	2.61097	N
Non Cardiovascular	Erythroblastosis	10049466	0	1185	6	20269727	20270918	0			N		-0.000590738	-3.08634	3.08516	N
Non Cardiovascular	Macrocytosis	10025382	0	1185	363	20269370	20270918	0			N		-0.0304021	-2.92097	2.86016	N
Non Cardiovascular	Punctate basophilia	10037507	0	1185	4	20269729	20270918	0			N		-0.00042198	-3.16232	3.16147	N
Non Cardiovascular	Polychromasia	10036040	0	1185	101	20269632	20270918	0			N		-0.00858407	-2.90929	2.89213	N
Non Cardiovascular	Anisocytosis	10002536	0	1185	248	20269485	20270918	0			N		-0.0208661	-2.91326	2.87153	N
Non Cardiovascular	Erythropenia	10015287	0	1185	99	20269634	20270918	0			N		-0.00841624	-2.90941	2.89257	N
Non Cardiovascular	Red blood cell vacuolisation	10056210	0	1185	5	20269728	20270918	0			N		-0.000506362	-3.11821	3.1172	N
Non Cardiovascular	Red blood cell agglutination	10049190	0	1185	12	20269721	20270918	0			N		-0.00109689	-2.99658	2.99439	N
Non Cardiovascular	Erythropoiesis abnormal	10049467	0	1185	75	20269658	20270918	0			N		-0.00640082	-2.91192	2.89912	N
Non Cardiovascular	Red blood cell abnormality	10061548	0	1185	314	20269419	20270918	0			N		-0.0263466	-2.91753	2.86483	N
Non Cardiovascular	Poikilocytosis	10035774	0	1185	94	20269639	20270918	0			N		-0.0079966	-2.90974	2.89375	N
Non Cardiovascular	Rouleaux formation	10039238	0	1185	28	20269705	20270918	0			N		-0.00244577	-2.93836	2.93347	N
Non Cardiovascular	Schistocytosis	10076534	0	1185	41	20269692	20270918	0			N		-0.0035408	-2.92428	2.9172	N
Non Cardiovascular	Elliptocytosis	10014489	0	1185	46	20269687	20270918	0			N		-0.00396175	-2.92109	2.91317	N
Non Cardiovascular	Reticulocytopenia	10038795	0	1185	46	20269687	20270918	0			N		-0.00396175	-2.92109	2.91317	N
Non Cardiovascular	Reticulocytosis	10038796	0	1185	62	20269671	20270918	0			N		-0.00530795	-2.91471	2.9041	N
Non Cardiovascular	Anisochromia	10049522	0	1185	9	20269724	20270918	0			N		-0.000843837	-3.02823	3.02654	N
Non Cardiovascular	Microcytosis	10027540	0	1185	71	20269662	20270918	0			N		-0.00606464	-2.91263	2.9005	N
Non Cardiovascular	Nucleated red cells	10029825	0	1185	39	20269694	20270918	0			N		-0.00337239	-2.92581	2.91906	N
Non Cardiovascular	Hypochromasia	10050789	0	1185	72	20269661	20270918	0			N		-0.00614869	-2.91244	2.90014	N
Non Cardiovascular	Hyperchromasia	10050808	0	1185	4	20269729	20270918	0			N		-0.00042198	-3.16232	3.16147	N
Non Cardiovascular	Polycythaemia neonatorum	10060476	0	1185	12	20269721	20270918	0			N		-0.00109689	-2.99658	2.99439	N
Non Cardiovascular	Stress polycythaemia	10042217	0	1185	2	20269731	20270918	0			N		-0.000253203	-3.33307	3.33256	N
Non Cardiovascular	Haemorrhagic diathesis	10062713	0	1185	1057	20268676	20270918	0			N		-0.0866491	-2.97462	2.80132	N
Non Cardiovascular	Haemorrhagic disorder	10019009	0	1185	334	20269399	20270918	0			N		-0.0280033	-2.91891	2.8629	N
Non Cardiovascular	Increased tendency to bruise	10021688	0	1185	2729	20267004	20270918	0			N		-0.213783	-3.10092	2.67335	N
Non Cardiovascular	Haemorrhagic disease of newborn	10019008	0	1185	3	20269730	20270918	0			N		-0.000337594	-3.22739	3.22671	N
Non Cardiovascular	Spontaneous haemorrhage	10074557	0	1185	398	20269335	20270918	0			N		-0.0332919	-2.92351	2.85693	N
Non Cardiovascular	Spontaneous haematoma	10065304	0	1185	217	20269516	20270918	0			N		-0.0182847	-2.9115	2.87493	N
Non Cardiovascular	Factor II inhibition	10075242	0	1185	1	20269732	20270918	0			N		-0.000168807	-3.53503	3.53469	N
Non Cardiovascular	Factor IX inhibition	10051778	0	1185	29	20269704	20270918	0			N		-0.00253003	-2.93681	2.93175	N
Non Cardiovascular	Factor V inhibition	10056335	0	1185	64	20269669	20270918	0			N		-0.00547614	-2.91418	2.90323	N
Non Cardiovascular	Factor VII inhibition	10075240	0	1185	9	20269724	20270918	0			N		-0.000843837	-3.02823	3.02654	N
Non Cardiovascular	Factor VIII inhibition	10048619	0	1185	176	20269557	20270918	0			N		-0.0148635	-2.90961	2.87988	N
Non Cardiovascular	Von Willebrand's factor inhibition	10070690	0	1185	13	20269720	20270918	0			N		-0.00118123	-2.98902	2.98666	N
Non Cardiovascular	Factor X inhibition	10075241	0	1185	1	20269732	20270918	0			N		-0.000168807	-3.53503	3.53469	N
Non Cardiovascular	Hypocoagulable state	10020973	0	1185	279	20269454	20270918	0			N		-0.0234429	-2.91519	2.86831	N
Non Cardiovascular	Heparin resistance	10059598	0	1185	34	20269699	20270918	0			N		-0.00295127	-2.93047	2.92457	N
Non Cardiovascular	Hyperthrombinaemia	10058516	0	1185	3	20269730	20270918	0			N		-0.000337594	-3.22739	3.22671	N
Non Cardiovascular	Hyperfibrinogenaemia	10051124	0	1185	35	20269698	20270918	0			N		-0.00303551	-2.92943	2.92335	N
Non Cardiovascular	Activated protein C resistance	10056867	0	1185	9	20269724	20270918	0			N		-0.000843837	-3.02823	3.02654	N
Non Cardiovascular	Acquired dysfibrinogenaemia	10051122	0	1185	2	20269731	20270918	0			N		-0.000253203	-3.33307	3.33256	N
Non Cardiovascular	Pseudo-heparin resistance	10088924	0	1185	1	20269732	20270918	0			N		-0.000168807	-3.53503	3.53469	N
Non Cardiovascular	Antiphospholipid syndrome	10002817	0	1185	527	20269206	20270918	0			N		-0.0438931	-2.93323	2.84544	N
Non Cardiovascular	Lupus anticoagulant hypoprothrombinaemia syndrome	10085219	0	1185	3	20269730	20270918	0			N		-0.000337594	-3.22739	3.22671	N
Non Cardiovascular	Disseminated intravascular coagulation	10013442	0	1185	3150	20266583	20270918	0			N		-0.244104	-3.13117	2.64296	N
Non Cardiovascular	Abnormal clotting factor	10049862	0	1185	56	20269677	20270918	0			N		-0.00480327	-2.9166	2.90699	N
Non Cardiovascular	Coagulopathy	10009802	0	1185	4301	20265432	20270918	0			N		-0.323888	-3.21083	2.56305	N
Non Cardiovascular	Hyperfibrinolysis	10074737	0	1185	27	20269706	20270918	0			N		-0.0023615	-2.94002	2.9353	N
Non Cardiovascular	Disseminated intravascular coagulation in newborn	10013443	0	1185	9	20269724	20270918	0			N		-0.000843837	-3.02823	3.02654	N
Non Cardiovascular	Coagulation disorder neonatal	10009732	0	1185	6	20269727	20270918	0			N		-0.000590738	-3.08634	3.08516	N
Non Cardiovascular	Thrombotic microangiopathy	10043645	0	1185	3308	20266425	20270918	0			N		-0.255321	-3.14236	2.63172	N
Non Cardiovascular	Hypercoagulation	10020608	0	1185	428	20269305	20270918	0			N		-0.0357642	-2.92573	2.8542	N
Non Cardiovascular	Factor XIII inhibition	10059608	0	1185	8	20269725	20270918	0			N		-0.000759476	-3.04338	3.04186	N
Non Cardiovascular	Hypothrombinaemia	10058517	0	1185	2	20269731	20270918	0			N		-0.000253203	-3.33307	3.33256	N
Non Cardiovascular	Hypoprothrombinaemia	10021085	0	1185	54	20269679	20270918	0			N		-0.00463501	-2.91734	2.90807	N
Non Cardiovascular	Hypofibrinogenaemia	10051125	0	1185	332	20269401	20270918	0			N		-0.0278377	-2.91877	2.8631	N
Non Cardiovascular	Acquired protein S deficiency	10068370	0	1185	4	20269729	20270918	0			N		-0.00042198	-3.16232	3.16147	N
Non Cardiovascular	Acquired antithrombin III deficiency	10074561	0	1185	5	20269728	20270918	0			N		-0.000506362	-3.11821	3.1172	N
Non Cardiovascular	Acquired Von Willebrand's disease	10069495	0	1185	29	20269704	20270918	0			N		-0.00253003	-2.93681	2.93175	N
Non Cardiovascular	Acquired haemophilia	10053745	0	1185	359	20269374	20270918	0			N		-0.0300714	-2.92068	2.86054	N
Non Cardiovascular	Acquired factor V deficiency	10086006	0	1185	38	20269695	20270918	0			N		-0.00328818	-2.92664	2.92006	N
Non Cardiovascular	Acquired factor VIII deficiency	10082745	0	1185	4	20269729	20270918	0			N		-0.00042198	-3.16232	3.16147	N
Non Cardiovascular	Acquired factor XI deficiency	10082746	0	1185	3	20269730	20270918	0			N		-0.000337594	-3.22739	3.22671	N
Non Cardiovascular	Coagulation factor deficiency	10067787	0	1185	54	20269679	20270918	0			N		-0.00463501	-2.91734	2.90807	N
Non Cardiovascular	Purpura non-thrombocytopenic	10057739	0	1185	20	20269713	20270918	0			N		-0.00177149	-2.95625	2.95271	N
Non Cardiovascular	Acquired asplenia	10079826	0	1185	2	20269731	20270918	0			N		-0.000253203	-3.33307	3.33256	N
Non Cardiovascular	Subcapsular splenic haematoma	10083384	0	1185	22	20269711	20270918	0			N		-0.00194009	-2.95058	2.9467	N
Non Cardiovascular	Spleen disorder	10041633	0	1185	565	20269168	20270918	0			N		-0.0470012	-2.93615	2.84215	N
Non Cardiovascular	Splenic haemorrhage	10041647	0	1185	149	20269584	20270918	0			N		-0.012606	-2.90881	2.8836	N
Non Cardiovascular	Splenic artery perforation	10075738	0	1185	2	20269731	20270918	0			N		-0.000253203	-3.33307	3.33256	N
Non Cardiovascular	Splenic artery stenosis	10079678	0	1185	2	20269731	20270918	0			N		-0.000253203	-3.33307	3.33256	N
Non Cardiovascular	Splenic artery thrombosis	10074600	0	1185	27	20269706	20270918	0			N		-0.0023615	-2.94002	2.9353	N
Non Cardiovascular	Splenic calcification	10068608	0	1185	15	20269718	20270918	0			N		-0.0013499	-2.97672	2.97402	N
Non Cardiovascular	Splenic infarction	10041648	0	1185	482	20269251	20270918	0			N		-0.0402038	-2.92979	2.84939	N
Non Cardiovascular	Hyposplenism	10079831	0	1185	19	20269714	20270918	0			N		-0.00168718	-2.95952	2.95614	N
Non Cardiovascular	Hypersplenism	10020769	0	1185	154	20269579	20270918	0			N		-0.0130243	-2.90892	2.88287	N
Non Cardiovascular	Splenic necrosis	10055047	0	1185	35	20269698	20270918	0			N		-0.00303551	-2.92943	2.92335	N
Non Cardiovascular	Splenic vein occlusion	10068122	0	1185	8	20269725	20270918	0			N		-0.000759476	-3.04338	3.04186	N
Non Cardiovascular	Splenic vein thrombosis	10041659	0	1185	132	20269601	20270918	0			N		-0.0111829	-2.90861	2.88625	N
Non Cardiovascular	Spleen follicular hyperplasia	10080153	0	1185	2	20269731	20270918	0			N		-0.000253203	-3.33307	3.33256	N
Non Cardiovascular	Spleen ischaemia	10084948	0	1185	2	20269731	20270918	0			N		-0.000253203	-3.33307	3.33256	N
Non Cardiovascular	Splenorenal shunt	10041661	0	1185	16	20269717	20270918	0			N		-0.00143423	-2.97166	2.96879	N
Non Cardiovascular	Splenic embolism	10068677	0	1185	28	20269705	20270918	0			N		-0.00244577	-2.93836	2.93347	N
Non Cardiovascular	Splenic lesion	10054829	0	1185	108	20269625	20270918	0			N		-0.0091713	-2.90898	2.89063	N
Non Cardiovascular	Spleen atrophy	10076915	0	1185	23	20269710	20270918	0			N		-0.00202438	-2.9481	2.94406	N
Non Cardiovascular	Splenic fibrosis	10072207	0	1185	7	20269726	20270918	0			N		-0.000675109	-3.06224	3.06089	N
Non Cardiovascular	Splenic thrombosis	10074601	0	1185	65	20269668	20270918	0			N		-0.00556023	-2.91393	2.90281	N
Non Cardiovascular	Splenic haematoma	10041646	0	1185	88	20269645	20270918	0			N		-0.00749286	-2.91026	2.89527	N
Non Cardiovascular	Splenitis	10058339	0	1185	49	20269684	20270918	0			N		-0.00421426	-2.91952	2.91109	N
Non Cardiovascular	Splenic induration	10076600	0	1185	1	20269732	20270918	0			N		-0.000168807	-3.53503	3.53469	N
Non Cardiovascular	Spleen congestion	10050294	0	1185	15	20269718	20270918	0			N		-0.0013499	-2.97672	2.97402	N
Non Cardiovascular	Splenic varices	10067823	0	1185	4	20269729	20270918	0			N		-0.00042198	-3.16232	3.16147	N
Non Cardiovascular	Splenic granuloma	10064249	0	1185	16	20269717	20270918	0			N		-0.00143423	-2.97166	2.96879	N
Non Cardiovascular	Splenic varices haemorrhage	10068662	0	1185	1	20269732	20270918	0			N		-0.000168807	-3.53503	3.53469	N
Non Cardiovascular	Splenomegaly	10041660	0	1185	3799	20265934	20270918	0			N		-0.289632	-3.17662	2.59735	N
Non Cardiovascular	Splenic peliosis	10068851	0	1185	7	20269726	20270918	0			N		-0.000675109	-3.06224	3.06089	N
Non Cardiovascular	Spontaneous splenic rupture	10087405	0	1185	7	20269726	20270918	0			N		-0.000675109	-3.06224	3.06089	N
Non Cardiovascular	Thymus disorder	10061381	0	1185	40	20269693	20270918	0			N		-0.0034566	-2.92502	2.91811	N
Non Cardiovascular	Thymic cyst	10079570	0	1185	7	20269726	20270918	0			N		-0.000675109	-3.06224	3.06089	N
Non Cardiovascular	Hyperplasia of thymic epithelium	10081351	0	1185	9	20269724	20270918	0			N		-0.000843837	-3.02823	3.02654	N
Non Cardiovascular	Thymus enlargement	10065588	0	1185	29	20269704	20270918	0			N		-0.00253003	-2.93681	2.93175	N
Non Cardiovascular	Mesenteric lymphadenitis	10088083	0	1185	4	20269729	20270918	0			N		-0.00042198	-3.16232	3.16147	N
Non Cardiovascular	Hilar lymphadenopathy	10020094	0	1185	272	20269461	20270918	0			N		-0.0228614	-2.91475	2.86902	N
Non Cardiovascular	Intrapulmonary lymphadenopathy	10087890	0	1185	3	20269730	20270918	0			N		-0.000337594	-3.22739	3.22671	N
Non Cardiovascular	Abdominal lymphadenopathy	10073485	0	1185	373	20269360	20270918	0			N		-0.0312283	-2.92169	2.85923	N
Non Cardiovascular	Retroperitoneal lymphadenopathy	10067015	0	1185	156	20269577	20270918	0			N		-0.0131916	-2.90897	2.88259	N
Non Cardiovascular	Allergic lymphangitis	10086007	0	1185	1	20269732	20270918	0			N		-0.000168807	-3.53503	3.53469	N
Non Cardiovascular	Necrotic lymphadenopathy	10085419	0	1185	61	20269672	20270918	0			N		-0.00522385	-2.915	2.90455	N
Non Cardiovascular	Pseudolymphoma	10037127	0	1185	158	20269575	20270918	0			N		-0.0133589	-2.90902	2.8823	N
Non Cardiovascular	Lymphatic insufficiency	10078418	0	1185	2	20269731	20270918	0			N		-0.000253203	-3.33307	3.33256	N
Non Cardiovascular	Lymphatic obstruction	10052315	0	1185	26	20269707	20270918	0			N		-0.00227723	-2.94181	2.93725	N
Non Cardiovascular	Lymphadenopathy	10025197	0	1185	10731	20259002	20270918	0			N		-0.703014	-3.58975	2.18373	N
Non Cardiovascular	Lymph node haemorrhage	10074270	0	1185	9	20269724	20270918	0			N		-0.000843837	-3.02823	3.02654	N
Non Cardiovascular	Lymph node calcification	10056284	0	1185	73	20269660	20270918	0			N		-0.00623274	-2.91226	2.8998	N
Non Cardiovascular	Sarcoidosis of lymph node	10086663	0	1185	9	20269724	20270918	0			N		-0.000843837	-3.02823	3.02654	N
Non Cardiovascular	Lymph node ulcer	10083242	0	1185	4	20269729	20270918	0			N		-0.00042198	-3.16232	3.16147	N
Non Cardiovascular	Lymphadenocyst	10051928	0	1185	1	20269732	20270918	0			N		-0.000168807	-3.53503	3.53469	N
Non Cardiovascular	Lymph node rupture	10082725	0	1185	11	20269722	20270918	0			N		-0.00101255	-3.00539	3.00337	N
Non Cardiovascular	Lymph node pain	10025182	0	1185	553	20269180	20270918	0			N		-0.0460204	-2.93523	2.84319	N
Non Cardiovascular	Lymph node fibrosis	10025180	0	1185	6	20269727	20270918	0			N		-0.000590738	-3.08634	3.08516	N
Non Cardiovascular	Lymphadenitis	10025188	0	1185	731	20269002	20270918	0			N		-0.0605005	-2.94908	2.82808	N
Non Cardiovascular	Lymphatic disorder	10052314	0	1185	193	20269540	20270918	0			N		-0.016283	-2.91031	2.87775	N
Non Cardiovascular	Lymphoid tissue hypoplasia	10079123	0	1185	82	20269651	20270918	0			N		-0.00698894	-2.91092	2.89694	N
Non Cardiovascular	Lymphoid tissue hyperplasia	10051808	0	1185	68	20269665	20270918	0			N		-0.00581246	-2.91324	2.90162	N
Non Cardiovascular	Dermatopathic lymphadenopathy	10074339	0	1185	4	20269729	20270918	0			N		-0.00042198	-3.16232	3.16147	N
Non Cardiovascular	Paratracheal lymphadenopathy	10033969	0	1185	40	20269693	20270918	0			N		-0.0034566	-2.92502	2.91811	N
Non Cardiovascular	Granulomatous lymphadenitis	10078494	0	1185	91	20269642	20270918	0			N		-0.00774475	-2.90998	2.89449	N
Non Cardiovascular	Elephantiasis	10014472	0	1185	36	20269697	20270918	0			N		-0.00311974	-2.92844	2.9222	N
Non Cardiovascular	Lymphadenopathy mediastinal	10025205	0	1185	610	20269123	20270918	0			N		-0.0506731	-2.93964	2.83829	N
Non Cardiovascular	Reticuloendothelial system stimulated	10038802	0	1185	2	20269731	20270918	0			N		-0.000253203	-3.33307	3.33256	N
Non Cardiovascular	Lymphoplasia	10051929	0	1185	1	20269732	20270918	0			N		-0.000168807	-3.53503	3.53469	N
Non Cardiovascular	Reticuloendothelial dysfunction	10038799	0	1185	4	20269729	20270918	0			N		-0.00042198	-3.16232	3.16147	N
Non Cardiovascular	Haemolysis	10018910	0	1185	2062	20267671	20270918	0			N		-0.164401	-3.05171	2.7229	N
Non Cardiovascular	Breakthrough haemolysis	10085102	0	1185	87	20269646	20270918	0			N		-0.00740888	-2.91036	2.89554	N
Non Cardiovascular	Jaundice acholuric	10023128	0	1185	20	20269713	20270918	0			N		-0.00177149	-2.95625	2.95271	N
Non Cardiovascular	Haemolysis neonatal	10050190	0	1185	5	20269728	20270918	0			N		-0.000506362	-3.11821	3.1172	N
Non Cardiovascular	Intravascular haemolysis	10022822	0	1185	135	20269598	20270918	0			N		-0.0114341	-2.90862	2.88576	N
Non Cardiovascular	Extravascular haemolysis	10015871	0	1185	81	20269652	20270918	0			N		-0.00690494	-2.91104	2.89723	N
Non Cardiovascular	Haemoglobinaemia	10018901	0	1185	65	20269668	20270918	0			N		-0.00556023	-2.91393	2.90281	N
Non Cardiovascular	Spur cell anaemia	10052483	0	1185	24	20269709	20270918	0			N		-0.00210867	-2.94583	2.94162	N
Non Cardiovascular	Spherocytic anaemia	10041509	0	1185	17	20269716	20270918	0			N		-0.00151855	-2.96716	2.96412	N
Non Cardiovascular	Atypical haemolytic uraemic syndrome	10079840	0	1185	418	20269315	20270918	0			N		-0.0349406	-2.92499	2.85511	N
Non Cardiovascular	Red cell fragmentation syndrome	10072203	0	1185	22	20269711	20270918	0			N		-0.00194009	-2.95058	2.9467	N
Non Cardiovascular	Haemolytic uraemic syndrome	10018932	0	1185	432	20269301	20270918	0			N		-0.0360936	-2.92603	2.85384	N
Non Cardiovascular	Microangiopathic haemolytic anaemia	10027527	0	1185	244	20269489	20270918	0			N		-0.0205332	-2.91302	2.87195	N
Non Cardiovascular	Coombs positive haemolytic anaemia	10010941	0	1185	154	20269579	20270918	0			N		-0.0130243	-2.90892	2.88287	N
Non Cardiovascular	Cold type haemolytic anaemia	10009868	0	1185	91	20269642	20270918	0			N		-0.00774475	-2.90998	2.89449	N
Non Cardiovascular	Isoimmune haemolytic disease	10023052	0	1185	20	20269713	20270918	0			N		-0.00177149	-2.95625	2.95271	N
Non Cardiovascular	Warm autoimmune haemolytic anaemia	10087091	0	1185	71	20269662	20270918	0			N		-0.00606464	-2.91263	2.9005	N
Non Cardiovascular	Evans syndrome	10053873	0	1185	134	20269599	20270918	0			N		-0.0113504	-2.90862	2.88592	N
Non Cardiovascular	Autoimmune haemolytic anaemia	10073785	0	1185	1355	20268378	20270918	0			N		-0.110144	-2.99781	2.77753	N
Non Cardiovascular	Coombs negative haemolytic anaemia	10010940	0	1185	64	20269669	20270918	0			N		-0.00547614	-2.91418	2.90323	N
Non Cardiovascular	Anaemia splenic	10049009	0	1185	1	20269732	20270918	0			N		-0.000168807	-3.53503	3.53469	N
Non Cardiovascular	Haemolytic anaemia	10018916	0	1185	2300	20267433	20270918	0			N		-0.182216	-3.06945	2.70502	N
Non Cardiovascular	Acquired thalassaemia	10072108	0	1185	3	20269730	20270918	0			N		-0.000337594	-3.22739	3.22671	N
Non Cardiovascular	Sickle cell anaemia with crisis	10040642	0	1185	11187	20258546	20270918	0			N		-0.726466	-3.6132	2.16027	N
Non Cardiovascular	Anaemia Heinz body	10002058	0	1185	7	20269726	20270918	0			N		-0.000675109	-3.06224	3.06089	N
Non Cardiovascular	Acquired haemoglobinopathy	10068581	0	1185	3	20269730	20270918	0			N		-0.000337594	-3.22739	3.22671	N
Non Cardiovascular	Dysmegakaryopoiesis	10087436	0	1185	3	20269730	20270918	0			N		-0.000337594	-3.22739	3.22671	N
Non Cardiovascular	Platelet anisocytosis	10066294	0	1185	7	20269726	20270918	0			N		-0.000675109	-3.06224	3.06089	N
Non Cardiovascular	Platelet toxicity	10059440	0	1185	15	20269718	20270918	0			N		-0.0013499	-2.97672	2.97402	N
Non Cardiovascular	Platelet dysfunction	10073391	0	1185	125	20269608	20270918	0			N		-0.0105964	-2.90863	2.88743	N
Non Cardiovascular	Thrombasthenia	10043529	0	1185	3	20269730	20270918	0			N		-0.000337594	-3.22739	3.22671	N
Non Cardiovascular	Platelet disorder	10035532	0	1185	977	20268756	20270918	0			N		-0.080276	-2.96836	2.8078	N
Non Cardiovascular	Platelet aggregation inhibition	10050661	0	1185	35	20269698	20270918	0			N		-0.00303551	-2.92943	2.92335	N
Non Cardiovascular	Platelet destruction increased	10035531	0	1185	14	20269719	20270918	0			N		-0.00126557	-2.98246	2.97993	N
Non Cardiovascular	Non-immune heparin associated thrombocytopenia	10072326	0	1185	2	20269731	20270918	0			N		-0.000253203	-3.33307	3.33256	N
Non Cardiovascular	Heparin-induced thrombocytopenia	10062506	0	1185	1142	20268591	20270918	0			N		-0.0933898	-2.98126	2.79448	N
Non Cardiovascular	Acquired amegakaryocytic thrombocytopenia	10076747	0	1185	24	20269709	20270918	0			N		-0.00210867	-2.94583	2.94162	N
Non Cardiovascular	Immune thrombocytopenia	10083842	0	1185	3214	20266519	20270918	0			N		-0.248658	-3.13571	2.6384	N
Non Cardiovascular	Thrombocytopenia neonatal	10043557	0	1185	137	20269596	20270918	0			N		-0.0116016	-2.90864	2.88544	N
Non Cardiovascular	Thrombosis with thrombocytopenia syndrome	10086158	0	1185	17	20269716	20270918	0			N		-0.00151855	-2.96716	2.96412	N
Non Cardiovascular	Thrombotic thrombocytopenic purpura	10043648	0	1185	647	20269086	20270918	0			N		-0.0536853	-2.94252	2.83515	N
Non Cardiovascular	Thrombocytopenic purpura	10043561	0	1185	303	20269430	20270918	0			N		-0.0254346	-2.91678	2.86591	N
Non Cardiovascular	Platelet production decreased	10035540	0	1185	10	20269723	20270918	0			N		-0.000928194	-3.01578	3.01393	N
Non Cardiovascular	Spontaneous heparin-induced thrombocytopenia syndrome	10081070	0	1185	10	20269723	20270918	0			N		-0.000928194	-3.01578	3.01393	N
Non Cardiovascular	Autoimmune heparin-induced thrombocytopenia	10083812	0	1185	20	20269713	20270918	0			N		-0.00177149	-2.95625	2.95271	N
Non Cardiovascular	Secondary thrombocytosis	10083158	0	1185	7	20269726	20270918	0			N		-0.000675109	-3.06224	3.06089	N
Non Cardiovascular	Thrombocytosis	10043563	0	1185	1281	20268452	20270918	0			N		-0.104345	-2.99208	2.78339	N
Non Cardiovascular	Hypoglobulinaemia	10058002	0	1185	27	20269706	20270918	0			N		-0.0023615	-2.94002	2.9353	N
Non Cardiovascular	Mast cell activation syndrome	10075217	0	1185	479	20269254	20270918	0			N		-0.0399576	-2.92957	2.84965	N
Non Cardiovascular	Mastocytosis	10026891	0	1185	142	20269591	20270918	0			N		-0.0120202	-2.90869	2.88465	N
Non Cardiovascular	Hypergammaglobulinaemia	10020630	0	1185	119	20269614	20270918	0			N		-0.0100936	-2.90869	2.8885	N
Non Cardiovascular	Hyperglobulinaemia	10020633	0	1185	19	20269714	20270918	0			N		-0.00168718	-2.95952	2.95614	N
Non Cardiovascular	Methaemoglobinaemia	10027496	0	1185	738	20268995	20270918	0			N		-0.061067	-2.94962	2.82749	N
Non Cardiovascular	Hyperviscosity syndrome	10051151	0	1185	64	20269669	20270918	0			N		-0.00547614	-2.91418	2.90323	N
Non Cardiovascular	Bone marrow haemorrhage	10073581	0	1185	5	20269728	20270918	0			N		-0.000506362	-3.11821	3.1172	N
Non Cardiovascular	Bone marrow necrosis	10058822	0	1185	61	20269672	20270918	0			N		-0.00522385	-2.915	2.90455	N
Non Cardiovascular	Bone marrow disorder	10061729	0	1185	937	20268796	20270918	0			N		-0.0770789	-2.96522	2.81106	N
Non Cardiovascular	Bone marrow infiltration	10075173	0	1185	204	20269529	20270918	0			N		-0.0172008	-2.91083	2.87643	N
Non Cardiovascular	Bone marrow granuloma	10066816	0	1185	7	20269726	20270918	0			N		-0.000675109	-3.06224	3.06089	N
Non Cardiovascular	Bone marrow oedema	10051763	0	1185	358	20269375	20270918	0			N		-0.0299888	-2.92061	2.86063	N
Non Cardiovascular	Bone marrow oedema syndrome	10064269	0	1185	23	20269710	20270918	0			N		-0.00202438	-2.9481	2.94406	N
Non Cardiovascular	Bone marrow reticulin fibrosis	10069678	0	1185	62	20269671	20270918	0			N		-0.00530795	-2.91471	2.9041	N
Non Cardiovascular	Clonal haematopoiesis	10083367	0	1185	29	20269704	20270918	0			N		-0.00253003	-2.93681	2.93175	N
Non Cardiovascular	Sulphaemoglobinaemia	10042490	0	1185	30	20269703	20270918	0			N		-0.00261429	-2.93537	2.93014	N
Non Cardiovascular	Cutaneous T-cell dyscrasia	10076044	0	1185	5	20269728	20270918	0			N		-0.000506362	-3.11821	3.1172	N
Non Cardiovascular	Cutaneous extramedullary haemopoiesis	10073582	0	1185	4	20269729	20270918	0			N		-0.00042198	-3.16232	3.16147	N
Non Cardiovascular	Extramedullary haemopoiesis	10063827	0	1185	53	20269680	20270918	0			N		-0.00455087	-2.91774	2.90864	N
Non Cardiovascular	Placental transfusion syndrome	10035146	0	1185	26	20269707	20270918	0			N		-0.00227723	-2.94181	2.93725	N
Non Cardiovascular	Haematotoxicity	10061188	0	1185	3140	20266593	20270918	0			N		-0.243391	-3.13046	2.64367	N
Non Cardiovascular	Haemoconcentration	10018873	0	1185	38	20269695	20270918	0			N		-0.00328818	-2.92664	2.92006	N
Non Cardiovascular	Dysglobulinaemia	10062714	0	1185	3	20269730	20270918	0			N		-0.000337594	-3.22739	3.22671	N
Non Cardiovascular	Melanaemia	10054978	0	1185	5	20269728	20270918	0			N		-0.000506362	-3.11821	3.1172	N
Non Cardiovascular	Blood disorder	10061590	0	1185	2451	20267282	20270918	0			N		-0.193406	-3.0806	2.69379	N
Non Cardiovascular	Carboxyhaemoglobinaemia	10007246	0	1185	2	20269731	20270918	0			N		-0.000253203	-3.33307	3.33256	N
Non Cardiovascular	Splenic cyst	10051169	0	1185	72	20269661	20270918	0			N		-0.00614869	-2.91244	2.90014	N
Non Cardiovascular	Haematological cyst	10086702	0	1185	1	20269732	20270918	0			N		-0.000168807	-3.53503	3.53469	N
Non Cardiovascular	Cardiac failure congestive	10007559	0	1185	12732	20257001	20270918	0			N		-0.803207	-3.68993	2.08351	N
Non Cardiovascular	Low cardiac output syndrome	10024899	0	1185	146	20269587	20270918	0			N		-0.012355	-2.90875	2.88404	N
Non Cardiovascular	Cardiac failure high output	10007560	0	1185	61	20269672	20270918	0			N		-0.00522385	-2.915	2.90455	N
Non Cardiovascular	Cardiac failure acute	10007556	0	1185	2282	20267451	20270918	0			N		-0.180877	-3.06811	2.70636	N
Non Cardiovascular	Cardiac failure chronic	10007558	0	1185	1817	20267916	20270918	0			N		-0.145829	-3.03323	2.74157	N
Non Cardiovascular	Neonatal cardiac failure	10049780	0	1185	25	20269708	20270918	0			N		-0.00219295	-2.94374	2.93936	N
Non Cardiovascular	Cardiopulmonary failure	10051093	0	1185	857	20268876	20270918	0			N		-0.0706633	-2.95895	2.81762	N
Non Cardiovascular	Cardiohepatic syndrome	10082480	0	1185	1	20269732	20270918	0			N		-0.000168807	-3.53503	3.53469	N
Non Cardiovascular	Cardiorenal syndrome	10068230	0	1185	267	20269466	20270918	0			N		-0.0224459	-2.91443	2.86954	N
Non Cardiovascular	Ventricular failure	10060953	0	1185	98	20269635	20270918	0			N		-0.00833232	-2.90947	2.8928	N
Non Cardiovascular	Cardiogenic shock	10007625	0	1185	4340	20265393	20270918	0			N		-0.326515	-3.21345	2.56042	N
Non Cardiovascular	Cardio-respiratory distress	10049874	0	1185	90	20269643	20270918	0			N		-0.00766079	-2.91007	2.89475	N
Non Cardiovascular	Cor pulmonale	10010968	0	1185	171	20269562	20270918	0			N		-0.0144457	-2.90942	2.88053	N
Non Cardiovascular	Cor pulmonale acute	10010969	0	1185	98	20269635	20270918	0			N		-0.00833232	-2.90947	2.8928	N
Non Cardiovascular	Acute right ventricular failure	10063082	0	1185	61	20269672	20270918	0			N		-0.00522385	-2.915	2.90455	N
Non Cardiovascular	Cor pulmonale chronic	10010970	0	1185	36	20269697	20270918	0			N		-0.00311974	-2.92844	2.9222	N
Non Cardiovascular	Chronic right ventricular failure	10063084	0	1185	13	20269720	20270918	0			N		-0.00118123	-2.98902	2.98666	N
Non Cardiovascular	Shoshin beriberi	10049633	0	1185	8	20269725	20270918	0			N		-0.000759476	-3.04338	3.04186	N
Non Cardiovascular	Right ventricular failure	10039163	0	1185	1848	20267885	20270918	0			N		-0.148193	-3.03558	2.73919	N
Non Cardiovascular	Acute left ventricular failure	10063081	0	1185	278	20269455	20270918	0			N		-0.0233598	-2.91513	2.86841	N
Non Cardiovascular	Chronic left ventricular failure	10063083	0	1185	213	20269520	20270918	0			N		-0.0179513	-2.91129	2.87539	N
Non Cardiovascular	Left ventricular failure	10024119	0	1185	976	20268757	20270918	0			N		-0.0801962	-2.96828	2.80789	N
Non Cardiovascular	Hepatojugular reflux	10051448	0	1185	49	20269684	20270918	0			N		-0.00421426	-2.91952	2.91109	N
Non Cardiovascular	Cardiac asthma	10007522	0	1185	38	20269695	20270918	0			N		-0.00328818	-2.92664	2.92006	N
Non Cardiovascular	Coronary artery occlusion	10011086	0	1185	2544	20267189	20270918	0			N		-0.200255	-3.08743	2.68692	N
Non Cardiovascular	Haemorrhage coronary artery	10055803	0	1185	10	20269723	20270918	0			N		-0.000928194	-3.01578	3.01393	N
Non Cardiovascular	Coronary artery perforation	10059611	0	1185	8	20269725	20270918	0			N		-0.000759476	-3.04338	3.04186	N
Non Cardiovascular	Coronary artery insufficiency	10052895	0	1185	46	20269687	20270918	0			N		-0.00396175	-2.92109	2.91317	N
Non Cardiovascular	Coronary artery dissection	10048631	0	1185	358	20269375	20270918	0			N		-0.0299888	-2.92061	2.86063	N
Non Cardiovascular	Coronary ostial stenosis	10011105	0	1185	19	20269714	20270918	0			N		-0.00168718	-2.95952	2.95614	N
Non Cardiovascular	Coronary artery dilatation	10065420	0	1185	31	20269702	20270918	0			N		-0.00269854	-2.93402	2.92863	N
Non Cardiovascular	Coronary artery aneurysm	10011071	0	1185	50	20269683	20270918	0			N		-0.00429842	-2.91904	2.91045	N
Non Cardiovascular	Coronary artery embolism	10011084	0	1185	61	20269672	20270918	0			N		-0.00522385	-2.915	2.90455	N
Non Cardiovascular	Coronary artery stenosis	10011089	0	1185	893	20268840	20270918	0			N		-0.0735538	-2.96177	2.81466	N
Non Cardiovascular	Coronary artery thrombosis	10011091	0	1185	315	20269418	20270918	0			N		-0.0264295	-2.9176	2.86474	N
Non Cardiovascular	Coronary artery compression	10079589	0	1185	17	20269716	20270918	0			N		-0.00151855	-2.96716	2.96412	N
Non Cardiovascular	Arteritis coronary	10003232	0	1185	12	20269721	20270918	0			N		-0.00109689	-2.99658	2.99439	N
Non Cardiovascular	Coronary sinus dilatation	10082615	0	1185	1	20269732	20270918	0			N		-0.000168807	-3.53503	3.53469	N
Non Cardiovascular	Acquired coronary artery fistula	10086250	0	1185	1	20269732	20270918	0			N		-0.000168807	-3.53503	3.53469	N
Non Cardiovascular	Wellens' syndrome	10080787	0	1185	28	20269705	20270918	0			N		-0.00244577	-2.93836	2.93347	N
Non Cardiovascular	Prinzmetal angina	10036759	0	1185	255	20269478	20270918	0			N		-0.0214483	-2.91368	2.87079	N
Non Cardiovascular	Angina unstable	10002388	0	1185	1087	20268646	20270918	0			N		-0.0890318	-2.97696	2.7989	N
Non Cardiovascular	Arteriospasm coronary	10003225	0	1185	1135	20268598	20270918	0			N		-0.0928359	-2.98071	2.79504	N
Non Cardiovascular	Coronary steal syndrome	10084081	0	1185	9	20269724	20270918	0			N		-0.000843837	-3.02823	3.02654	N
Non Cardiovascular	Coronary no-reflow phenomenon	10068534	0	1185	2	20269731	20270918	0			N		-0.000253203	-3.33307	3.33256	N
Non Cardiovascular	Kounis syndrome	10069167	0	1185	831	20268902	20270918	0			N		-0.068572	-2.95691	2.81977	N
Non Cardiovascular	Acute myocardial infarction	10000891	0	1185	6371	20263362	20270918	0			N		-0.457131	-3.34396	2.4297	N
Non Cardiovascular	Chronic coronary syndrome	10085242	0	1185	29	20269704	20270918	0			N		-0.00253003	-2.93681	2.93175	N
Non Cardiovascular	Papillary muscle infarction	10033697	0	1185	1	20269732	20270918	0			N		-0.000168807	-3.53503	3.53469	N
Non Cardiovascular	Microvascular coronary artery disease	10072685	0	1185	62	20269671	20270918	0			N		-0.00530795	-2.91471	2.9041	N
Non Cardiovascular	Silent myocardial infarction	10049768	0	1185	70	20269663	20270918	0			N		-0.00598058	-2.91283	2.90087	N
Non Cardiovascular	Myocardial stunning	10072186	0	1185	30	20269703	20270918	0			N		-0.00261429	-2.93537	2.93014	N
Non Cardiovascular	Postinfarction angina	10058144	0	1185	5	20269728	20270918	0			N		-0.000506362	-3.11821	3.1172	N
Non Cardiovascular	Cardiac perfusion defect	10083602	0	1185	27	20269706	20270918	0			N		-0.0023615	-2.94002	2.9353	N
Non Cardiovascular	Myocardial ischaemia	10028600	0	1185	2000	20267733	20270918	0			N		-0.159724	-3.04705	2.7276	N
Non Cardiovascular	Myocardial reperfusion injury	10051624	0	1185	22	20269711	20270918	0			N		-0.00194009	-2.95058	2.9467	N
Non Cardiovascular	Angina pectoris	10002383	0	1185	7227	20262506	20270918	0			N		-0.508826	-3.39563	2.37798	N
Non Cardiovascular	Anginal equivalent	10076419	0	1185	6	20269727	20270918	0			N		-0.000590738	-3.08634	3.08516	N
Non Cardiovascular	Subendocardial ischaemia	10058145	0	1185	30	20269703	20270918	0			N		-0.00261429	-2.93537	2.93014	N
Non Cardiovascular	Pericarditis malignant	10034491	0	1185	44	20269689	20270918	0			N		-0.00379339	-2.92227	2.91468	N
Non Cardiovascular	Pericarditis lupus	10058149	0	1185	7	20269726	20270918	0			N		-0.000675109	-3.06224	3.06089	N
Non Cardiovascular	Immune-mediated pericarditis	10087567	0	1185	6	20269727	20270918	0			N		-0.000590738	-3.08634	3.08516	N
Non Cardiovascular	Pericarditis uraemic	10034498	0	1185	11	20269722	20270918	0			N		-0.00101255	-3.00539	3.00337	N
Non Cardiovascular	Pericarditis constrictive	10034487	0	1185	131	20269602	20270918	0			N		-0.0110991	-2.90861	2.88641	N
Non Cardiovascular	Pericarditis	10034484	0	1185	5596	20264137	20270918	0			N		-0.408675	-3.29554	2.47819	N
Non Cardiovascular	Pleuropericarditis	10059361	0	1185	89	20269644	20270918	0			N		-0.00757683	-2.91016	2.89501	N
Non Cardiovascular	Pericarditis adhesive	10034486	0	1185	8	20269725	20270918	0			N		-0.000759476	-3.04338	3.04186	N
Non Cardiovascular	Autoimmune pericarditis	10079058	0	1185	10	20269723	20270918	0			N		-0.000928194	-3.01578	3.01393	N
Non Cardiovascular	Pericarditis rheumatic	10034496	0	1185	2	20269731	20270918	0			N		-0.000253203	-3.33307	3.33256	N
Non Cardiovascular	Dressler's syndrome	10013637	0	1185	27	20269706	20270918	0			N		-0.0023615	-2.94002	2.9353	N
Non Cardiovascular	Pericardial haemorrhage	10034476	0	1185	625	20269108	20270918	0			N		-0.051895	-2.9408	2.83701	N
Non Cardiovascular	Pericardial calcification	10057614	0	1185	10	20269723	20270918	0			N		-0.000928194	-3.01578	3.01393	N
Non Cardiovascular	Pneumopericardium	10048731	0	1185	59	20269674	20270918	0			N		-0.00505564	-2.9156	2.90549	N
Non Cardiovascular	Pericardial disease	10061338	0	1185	95	20269638	20270918	0			N		-0.00808054	-2.90967	2.89351	N
Non Cardiovascular	Pericardial rub	10049759	0	1185	2	20269731	20270918	0			N		-0.000253203	-3.33307	3.33256	N
Non Cardiovascular	Intrapericardial thrombosis	10069550	0	1185	8	20269725	20270918	0			N		-0.000759476	-3.04338	3.04186	N
Non Cardiovascular	Cardiac tamponade	10007610	0	1185	1428	20268305	20270918	0			N		-0.115842	-3.00346	2.77177	N
Non Cardiovascular	Pericardial fibrosis	10048724	0	1185	50	20269683	20270918	0			N		-0.00429842	-2.91904	2.91045	N
Non Cardiovascular	Pericardial mass	10079578	0	1185	19	20269714	20270918	0			N		-0.00168718	-2.95952	2.95614	N
Non Cardiovascular	Hypersensitivity myocarditis	10081004	0	1185	75	20269658	20270918	0			N		-0.00640082	-2.91192	2.89912	N
Non Cardiovascular	Myocarditis post infection	10064550	0	1185	8	20269725	20270918	0			N		-0.000759476	-3.04338	3.04186	N
Non Cardiovascular	Giant cell myocarditis	10083635	0	1185	15	20269718	20270918	0			N		-0.0013499	-2.97672	2.97402	N
Non Cardiovascular	Lupus myocarditis	10066391	0	1185	9	20269724	20270918	0			N		-0.000843837	-3.02823	3.02654	N
Non Cardiovascular	Chronic myocarditis	10087106	0	1185	3	20269730	20270918	0			N		-0.000337594	-3.22739	3.22671	N
Non Cardiovascular	Immune-mediated myocarditis	10082606	0	1185	475	20269258	20270918	0			N		-0.0396291	-2.92926	2.85001	N
Non Cardiovascular	Eosinophilic myocarditis	10014961	0	1185	221	20269512	20270918	0			N		-0.018618	-2.91171	2.87448	N
Non Cardiovascular	Myopericarditis	10028650	0	1185	172	20269561	20270918	0			N		-0.0145292	-2.90946	2.8804	N
Non Cardiovascular	Myocarditis	10028606	0	1185	4181	20265552	20270918	0			N		-0.315773	-3.20272	2.57118	N
Non Cardiovascular	Autoimmune myocarditis	10064539	0	1185	113	20269620	20270918	0			N		-0.00959061	-2.90882	2.88964	N
Non Cardiovascular	Metabolic cardiomyopathy	10070909	0	1185	3	20269730	20270918	0			N		-0.000337594	-3.22739	3.22671	N
Non Cardiovascular	Non-obstructive cardiomyopathy	10049813	0	1185	4	20269729	20270918	0			N		-0.00042198	-3.16232	3.16147	N
Non Cardiovascular	Obesity cardiomyopathy	10081007	0	1185	2	20269731	20270918	0			N		-0.000253203	-3.33307	3.33256	N
Non Cardiovascular	Hypertensive cardiomyopathy	10058222	0	1185	53	20269680	20270918	0			N		-0.00455087	-2.91774	2.90864	N
Non Cardiovascular	Cardiomyopathy acute	10048377	0	1185	71	20269662	20270918	0			N		-0.00606464	-2.91263	2.9005	N
Non Cardiovascular	Thyrotoxic cardiomyopathy	10075043	0	1185	7	20269726	20270918	0			N		-0.000675109	-3.06224	3.06089	N
Non Cardiovascular	Cardiomyopathy alcoholic	10007637	0	1185	11	20269722	20270918	0			N		-0.00101255	-3.00539	3.00337	N
Non Cardiovascular	Dilated cardiomyopathy	10056419	0	1185	1456	20268277	20270918	0			N		-0.118021	-3.00562	2.76957	N
Non Cardiovascular	Ischaemic cardiomyopathy	10048858	0	1185	523	20269210	20270918	0			N		-0.0435656	-2.93292	2.84579	N
Non Cardiovascular	Diabetic cardiomyopathy	10012647	0	1185	11	20269722	20270918	0			N		-0.00101255	-3.00539	3.00337	N
Non Cardiovascular	Restrictive cardiomyopathy	10038748	0	1185	83	20269650	20270918	0			N		-0.00707294	-2.9108	2.89665	N
Non Cardiovascular	Cardiomyopathy neonatal	10050111	0	1185	10	20269723	20270918	0			N		-0.000928194	-3.01578	3.01393	N
Non Cardiovascular	Tachycardia induced cardiomyopathy	10074269	0	1185	54	20269679	20270918	0			N		-0.00463501	-2.91734	2.90807	N
Non Cardiovascular	Cardiomyopathy	10007636	0	1185	3735	20265998	20270918	0			N		-0.285206	-3.1722	2.60179	N
Non Cardiovascular	Cardiac iron overload	10080569	0	1185	9	20269724	20270918	0			N		-0.000843837	-3.02823	3.02654	N
Non Cardiovascular	Cardiac steatosis	10077905	0	1185	32	20269701	20270918	0			N		-0.00278279	-2.93276	2.9272	N
Non Cardiovascular	Toxic cardiomyopathy	10083657	0	1185	101	20269632	20270918	0			N		-0.00858407	-2.90929	2.89213	N
Non Cardiovascular	Atrial septal defect acquired	10003665	0	1185	14	20269719	20270918	0			N		-0.00126557	-2.98246	2.97993	N
Non Cardiovascular	Ventricular septal defect acquired	10047299	0	1185	4	20269729	20270918	0			N		-0.00042198	-3.16232	3.16147	N
Non Cardiovascular	Acquired cardiac septal defect	10000533	0	1185	20	20269713	20270918	0			N		-0.00177149	-2.95625	2.95271	N
Non Cardiovascular	Papillary muscle haemorrhage	10059164	0	1185	1	20269732	20270918	0			N		-0.000168807	-3.53503	3.53469	N
Non Cardiovascular	Papillary muscle disorder	10061330	0	1185	2	20269731	20270918	0			N		-0.000253203	-3.33307	3.33256	N
Non Cardiovascular	Papillary muscle rupture	10033698	0	1185	9	20269724	20270918	0			N		-0.000843837	-3.02823	3.02654	N
Non Cardiovascular	Interventricular septum rupture	10022626	0	1185	9	20269724	20270918	0			N		-0.000843837	-3.02823	3.02654	N
Non Cardiovascular	Systolic dysfunction	10071436	0	1185	459	20269274	20270918	0			N		-0.0383146	-2.92805	2.85142	N
Non Cardiovascular	Diastolic dysfunction	10052337	0	1185	848	20268885	20270918	0			N		-0.0699397	-2.95824	2.81836	N
Non Cardiovascular	Atrial hypertrophy	10048623	0	1185	9	20269724	20270918	0			N		-0.000843837	-3.02823	3.02654	N
Non Cardiovascular	Dilatation atrial	10013002	0	1185	106	20269627	20270918	0			N		-0.00900355	-2.90906	2.89105	N
Non Cardiovascular	Atrial rupture	10048761	0	1185	14	20269719	20270918	0			N		-0.00126557	-2.98246	2.97993	N
Non Cardiovascular	Atrial enlargement	10079340	0	1185	166	20269567	20270918	0			N		-0.0140278	-2.90926	2.8812	N
Non Cardiovascular	Myocardial haemorrhage	10048849	0	1185	28	20269705	20270918	0			N		-0.00244577	-2.93836	2.93347	N
Non Cardiovascular	Myocardial calcification	10054122	0	1185	31	20269702	20270918	0			N		-0.00269854	-2.93402	2.92863	N
Non Cardiovascular	Myocardial necrosis	10028602	0	1185	116	20269617	20270918	0			N		-0.00984214	-2.90875	2.88906	N
Non Cardiovascular	Myocardial hypoxia	10078980	0	1185	16	20269717	20270918	0			N		-0.00143423	-2.97166	2.96879	N
Non Cardiovascular	Myocardial oedema	10064966	0	1185	144	20269589	20270918	0			N		-0.0121876	-2.90872	2.88435	N
Non Cardiovascular	Myocardial injury	10085879	0	1185	619	20269114	20270918	0			N		-0.0514064	-2.94034	2.83752	N
Non Cardiovascular	Myocardial fibrosis	10028594	0	1185	283	20269450	20270918	0			N		-0.023775	-2.91545	2.8679	N
Non Cardiovascular	Myocardial depression	10069140	0	1185	76	20269657	20270918	0			N		-0.00648485	-2.91176	2.89879	N
Non Cardiovascular	Ventricular dyssynchrony	10071186	0	1185	54	20269679	20270918	0			N		-0.00463501	-2.91734	2.90807	N
Non Cardiovascular	Ventricular hypertrophy	10047295	0	1185	255	20269478	20270918	0			N		-0.0214483	-2.91368	2.87079	N
Non Cardiovascular	Ventricular dysfunction	10059056	0	1185	482	20269251	20270918	0			N		-0.0402038	-2.92979	2.84939	N
Non Cardiovascular	Ventricular enlargement	10079339	0	1185	117	20269616	20270918	0			N		-0.00992597	-2.90873	2.88888	N
Non Cardiovascular	Dilatation ventricular	10013012	0	1185	179	20269554	20270918	0			N		-0.0151141	-2.90972	2.87949	N
Non Cardiovascular	Ventricle rupture	10047279	0	1185	37	20269696	20270918	0			N		-0.00320396	-2.92751	2.92111	N
Non Cardiovascular	Ventricular compliance decreased	10080992	0	1185	7	20269726	20270918	0			N		-0.000675109	-3.06224	3.06089	N
Non Cardiovascular	Ventricular hypokinesia	10050510	0	1185	952	20268781	20270918	0			N		-0.0782786	-2.9664	2.80984	N
Non Cardiovascular	Ventricular hyperkinesia	10056472	0	1185	32	20269701	20270918	0			N		-0.00278279	-2.93276	2.9272	N
Non Cardiovascular	Ventricular dyskinesia	10059162	0	1185	48	20269685	20270918	0			N		-0.00413009	-2.92002	2.91176	N
Non Cardiovascular	Ventricular remodelling	10075291	0	1185	24	20269709	20270918	0			N		-0.00210867	-2.94583	2.94162	N
Non Cardiovascular	Cardiac amyloidosis	10007509	0	1185	431	20269302	20270918	0			N		-0.0360112	-2.92595	2.85393	N
Non Cardiovascular	Cardiac aneurysm	10007513	0	1185	273	20269460	20270918	0			N		-0.0229445	-2.91481	2.86892	N
Non Cardiovascular	Cardiac hypertrophy	10007572	0	1185	301	20269432	20270918	0			N		-0.0252688	-2.91665	2.86611	N
Non Cardiovascular	Cardiac pseudoaneurysm	10048974	0	1185	17	20269716	20270918	0			N		-0.00151855	-2.96716	2.96412	N
Non Cardiovascular	Cardiac septal hypertrophy	10057576	0	1185	103	20269630	20270918	0			N		-0.00875188	-2.90919	2.89169	N
Non Cardiovascular	Cardiomegaly	10007632	0	1185	2601	20267132	20270918	0			N		-0.204437	-3.0916	2.68272	N
Non Cardiovascular	Cardiac sarcoidosis	10007604	0	1185	85	20269648	20270918	0			N		-0.00724092	-2.91057	2.89609	N
Non Cardiovascular	Cardiac contractility decreased	10086706	0	1185	22	20269711	20270918	0			N		-0.00194009	-2.95058	2.9467	N
Non Cardiovascular	Cardiac ventricular scarring	10076898	0	1185	10	20269723	20270918	0			N		-0.000928194	-3.01578	3.01393	N
Non Cardiovascular	Right ventricular enlargement	10050582	0	1185	158	20269575	20270918	0			N		-0.0133589	-2.90902	2.8823	N
Non Cardiovascular	Right ventricular diastolic collapse	10079613	0	1185	25	20269708	20270918	0			N		-0.00219295	-2.94374	2.93936	N
Non Cardiovascular	Right atrial hypertrophy	10057501	0	1185	45	20269688	20270918	0			N		-0.00387757	-2.92167	2.91391	N
Non Cardiovascular	Right atrial enlargement	10058227	0	1185	103	20269630	20270918	0			N		-0.00875188	-2.90919	2.89169	N
Non Cardiovascular	Right atrial dilatation	10067282	0	1185	116	20269617	20270918	0			N		-0.00984214	-2.90875	2.88906	N
Non Cardiovascular	Right ventricular hypertrophy	10050326	0	1185	262	20269471	20270918	0			N		-0.0220303	-2.91411	2.87005	N
Non Cardiovascular	Right ventricular dysfunction	10058597	0	1185	416	20269317	20270918	0			N		-0.0347758	-2.92484	2.85529	N
Non Cardiovascular	Right ventricular dilatation	10074222	0	1185	347	20269386	20270918	0			N		-0.0290791	-2.91983	2.86167	N
Non Cardiovascular	Left ventricular enlargement	10050581	0	1185	140	20269593	20270918	0			N		-0.0118528	-2.90867	2.88496	N
Non Cardiovascular	Left ventricular dilatation	10050043	0	1185	290	20269443	20270918	0			N		-0.0243561	-2.91591	2.8672	N
Non Cardiovascular	Left atrial hypertrophy	10057500	0	1185	20	20269713	20270918	0			N		-0.00177149	-2.95625	2.95271	N
Non Cardiovascular	Left atrial enlargement	10051860	0	1185	251	20269482	20270918	0			N		-0.0211156	-2.91344	2.87121	N
Non Cardiovascular	Left atrial dilatation	10067286	0	1185	220	20269513	20270918	0			N		-0.0185347	-2.91166	2.87459	N
Non Cardiovascular	Left ventricular hypertrophy	10049773	0	1185	1140	20268593	20270918	0			N		-0.0932316	-2.9811	2.79464	N
Non Cardiovascular	Left ventricular dysfunction	10049694	0	1185	2102	20267631	20270918	0			N		-0.167411	-3.0547	2.71988	N
Non Cardiovascular	Left ventricular diastolic collapse	10080987	0	1185	3	20269730	20270918	0			N		-0.000337594	-3.22739	3.22671	N
Non Cardiovascular	Chordae tendinae rupture	10008745	0	1185	29	20269704	20270918	0			N		-0.00253003	-2.93681	2.93175	N
Non Cardiovascular	Atrial flutter	10003662	0	1185	2218	20267515	20270918	0			N		-0.176103	-3.06336	2.71115	N
Non Cardiovascular	Atrial tachycardia	10003668	0	1185	748	20268985	20270918	0			N		-0.0618758	-2.95041	2.82665	N
Non Cardiovascular	Junctional ectopic tachycardia	10074640	0	1185	39	20269694	20270918	0			N		-0.00337239	-2.92581	2.91906	N
Non Cardiovascular	Nodal rhythm	10029470	0	1185	306	20269427	20270918	0			N		-0.0256834	-2.91698	2.86562	N
Non Cardiovascular	Nodal arrhythmia	10029458	0	1185	162	20269571	20270918	0			N		-0.0136934	-2.90913	2.88175	N
Non Cardiovascular	Wandering pacemaker	10047818	0	1185	5	20269728	20270918	0			N		-0.000506362	-3.11821	3.1172	N
Non Cardiovascular	Supraventricular tachyarrhythmia	10065342	0	1185	38	20269695	20270918	0			N		-0.00328818	-2.92664	2.92006	N
Non Cardiovascular	Supraventricular extrasystoles	10042602	0	1185	745	20268988	20270918	0			N		-0.0616332	-2.95017	2.82691	N
Non Cardiovascular	Supraventricular tachycardia	10042604	0	1185	2437	20267296	20270918	0			N		-0.192372	-3.07957	2.69483	N
Non Cardiovascular	Arrhythmia supraventricular	10003130	0	1185	247	20269486	20270918	0			N		-0.0207829	-2.9132	2.87163	N
Non Cardiovascular	Neonatal sinus bradycardia	10082188	0	1185	2	20269731	20270918	0			N		-0.000253203	-3.33307	3.33256	N
Non Cardiovascular	Neonatal sinus tachycardia	10082191	0	1185	7	20269726	20270918	0			N		-0.000675109	-3.06224	3.06089	N
Non Cardiovascular	Ectopic atrial rhythm	10088339	0	1185	1	20269732	20270918	0			N		-0.000168807	-3.53503	3.53469	N
Non Cardiovascular	Sinus node dysfunction	10075889	0	1185	669	20269064	20270918	0			N		-0.0554733	-2.94423	2.83328	N
Non Cardiovascular	Sinus arrest	10040738	0	1185	374	20269359	20270918	0			N		-0.0313109	-2.92176	2.85914	N
Non Cardiovascular	Sinus bradycardia	10040741	0	1185	2648	20267085	20270918	0			N		-0.207876	-3.09503	2.67927	N
Non Cardiovascular	Sinus tachycardia	10040752	0	1185	3881	20265852	20270918	0			N		-0.295283	-3.18226	2.59169	N
Non Cardiovascular	Sinus arrhythmia	10040739	0	1185	309	20269424	20270918	0			N		-0.0259321	-2.91719	2.86532	N
Non Cardiovascular	Accelerated idioventricular rhythm	10049003	0	1185	40	20269693	20270918	0			N		-0.0034566	-2.92502	2.91811	N
Non Cardiovascular	Torsade de pointes	10044066	0	1185	1999	20267734	20270918	0			N		-0.159648	-3.04698	2.72768	N
Non Cardiovascular	Ventricular flutter	10047294	0	1185	15	20269718	20270918	0			N		-0.0013499	-2.97672	2.97402	N
Non Cardiovascular	Ventricular tachyarrhythmia	10065341	0	1185	85	20269648	20270918	0			N		-0.00724092	-2.91057	2.89609	N
Non Cardiovascular	Ventricular extrasystoles	10047289	0	1185	2491	20267242	20270918	0			N		-0.196356	-3.08354	2.69083	N
Non Cardiovascular	Ventricular asystole	10047284	0	1185	41	20269692	20270918	0			N		-0.0035408	-2.92428	2.9172	N
Non Cardiovascular	Ventricular tachycardia	10047302	0	1185	4230	20265503	20270918	0			N		-0.319092	-3.20604	2.56786	N
Non Cardiovascular	Ventricular arrhythmia	10047281	0	1185	1274	20268459	20270918	0			N		-0.103796	-2.99153	2.78394	N
Non Cardiovascular	Foetal cardiac arrest	10084280	0	1185	20	20269713	20270918	0			N		-0.00177149	-2.95625	2.95271	N
Non Cardiovascular	Pulseless electrical activity	10058151	0	1185	1506	20268227	20270918	0			N		-0.121905	-3.00947	2.76566	N
Non Cardiovascular	Cardio-respiratory arrest neonatal	10007618	0	1185	18	20269715	20270918	0			N		-0.00160287	-2.96314	2.95993	N
Non Cardiovascular	Cardiac arrest neonatal	10007516	0	1185	28	20269705	20270918	0			N		-0.00244577	-2.93836	2.93347	N
Non Cardiovascular	Arrhythmic storm	10067339	0	1185	85	20269648	20270918	0			N		-0.00724092	-2.91057	2.89609	N
Non Cardiovascular	Ventricular pre-excitation	10049761	0	1185	10	20269723	20270918	0			N		-0.000928194	-3.01578	3.01393	N
Non Cardiovascular	Rhythm idioventricular	10039111	0	1185	99	20269634	20270918	0			N		-0.00841624	-2.90941	2.89257	N
Non Cardiovascular	Cardiac arrest	10007515	0	1185	20472	20249261	20270918	0			N		-1.13608	-4.02275	1.7506	N
Non Cardiovascular	BRASH syndrome	10084073	0	1185	355	20269378	20270918	0			N		-0.0297407	-2.92039	2.86091	N
Non Cardiovascular	Bezold-Jarisch reflex	10076999	0	1185	13	20269720	20270918	0			N		-0.00118123	-2.98902	2.98666	N
Non Cardiovascular	Nonreassuring foetal heart rate pattern	10074641	0	1185	101	20269632	20270918	0			N		-0.00858407	-2.90929	2.89213	N
Non Cardiovascular	Withdrawal arrhythmia	10047997	0	1185	10	20269723	20270918	0			N		-0.000928194	-3.01578	3.01393	N
Non Cardiovascular	Rebound tachycardia	10067207	0	1185	12	20269721	20270918	0			N		-0.00109689	-2.99658	2.99439	N
Non Cardiovascular	Bradyarrhythmia	10049765	0	1185	428	20269305	20270918	0			N		-0.0357642	-2.92573	2.8542	N
Non Cardiovascular	Tachyarrhythmia	10049447	0	1185	636	20269097	20270918	0			N		-0.0527904	-2.94166	2.83608	N
Non Cardiovascular	Agonal rhythm	10054015	0	1185	25	20269708	20270918	0			N		-0.00219295	-2.94374	2.93936	N
Non Cardiovascular	Extrasystoles	10015856	0	1185	1692	20268041	20270918	0			N		-0.136261	-3.02372	2.7512	N
Non Cardiovascular	Foetal tachyarrhythmia	10077575	0	1185	10	20269723	20270918	0			N		-0.000928194	-3.01578	3.01393	N
Non Cardiovascular	Bradycardia foetal	10006094	0	1185	235	20269498	20270918	0			N		-0.0197841	-2.91249	2.87293	N
Non Cardiovascular	Tachycardia foetal	10043074	0	1185	160	20269573	20270918	0			N		-0.0135261	-2.90908	2.88202	N
Non Cardiovascular	Foetal arrhythmia	10016847	0	1185	55	20269678	20270918	0			N		-0.00471914	-2.91696	2.90752	N
Non Cardiovascular	Baseline foetal heart rate variability disorder	10074638	0	1185	15	20269718	20270918	0			N		-0.0013499	-2.97672	2.97402	N
Non Cardiovascular	Foetal heart rate acceleration abnormality	10074642	0	1185	6	20269727	20270918	0			N		-0.000590738	-3.08634	3.08516	N
Non Cardiovascular	Foetal heart rate deceleration abnormality	10074636	0	1185	263	20269470	20270918	0			N		-0.0221135	-2.91418	2.86995	N
Non Cardiovascular	Foetal heart rate disorder	10061158	0	1185	44	20269689	20270918	0			N		-0.00379339	-2.92227	2.91468	N
Non Cardiovascular	Postural orthostatic tachycardia syndrome	10063080	0	1185	456	20269277	20270918	0			N		-0.038068	-2.92783	2.85169	N
Non Cardiovascular	Neonatal bradyarrhythmia	10082054	0	1185	1	20269732	20270918	0			N		-0.000168807	-3.53503	3.53469	N
Non Cardiovascular	Neonatal tachyarrhythmia	10082055	0	1185	2	20269731	20270918	0			N		-0.000253203	-3.33307	3.33256	N
Non Cardiovascular	Bradycardia neonatal	10056471	0	1185	380	20269353	20270918	0			N		-0.0318064	-2.9222	2.85858	N
Non Cardiovascular	Neonatal tachycardia	10049775	0	1185	34	20269699	20270918	0			N		-0.00295127	-2.93047	2.92457	N
Non Cardiovascular	Arrhythmia neonatal	10003124	0	1185	53	20269680	20270918	0			N		-0.00455087	-2.91774	2.90864	N
Non Cardiovascular	Chronotropic incompetence	10068627	0	1185	22	20269711	20270918	0			N		-0.00194009	-2.95058	2.9467	N
Non Cardiovascular	Cardiac fibrillation	10061592	0	1185	370	20269363	20270918	0			N		-0.0309805	-2.92147	2.85951	N
Non Cardiovascular	Heart alternation	10058155	0	1185	26	20269707	20270918	0			N		-0.00227723	-2.94181	2.93725	N
Non Cardiovascular	Cardiac flutter	10052840	0	1185	1960	20267773	20270918	0			N		-0.156698	-3.04404	2.73064	N
Non Cardiovascular	Anomalous atrioventricular excitation	10002611	0	1185	2	20269731	20270918	0			N		-0.000253203	-3.33307	3.33256	N
Non Cardiovascular	Reperfusion arrhythmia	10058156	0	1185	9	20269724	20270918	0			N		-0.000843837	-3.02823	3.02654	N
Non Cardiovascular	Early repolarisation syndrome	10086230	0	1185	4	20269729	20270918	0			N		-0.00042198	-3.16232	3.16147	N
Non Cardiovascular	Tachycardia paroxysmal	10043079	0	1185	65	20269668	20270918	0			N		-0.00556023	-2.91393	2.90281	N
Non Cardiovascular	Paroxysmal arrhythmia	10050106	0	1185	24	20269709	20270918	0			N		-0.00210867	-2.94583	2.94162	N
Non Cardiovascular	Sinusoidal foetal heart rate pattern	10074643	0	1185	2	20269731	20270918	0			N		-0.000253203	-3.33307	3.33256	N
Non Cardiovascular	Adams-Stokes syndrome	10001115	0	1185	20	20269713	20270918	0			N		-0.00177149	-2.95625	2.95271	N
Non Cardiovascular	Long QT syndrome	10024803	0	1185	869	20268864	20270918	0			N		-0.0716274	-2.95989	2.81664	N
Non Cardiovascular	Conduction disorder	10010276	0	1185	362	20269371	20270918	0			N		-0.0303194	-2.9209	2.86026	N
Non Cardiovascular	Atrioventricular block second degree	10003677	0	1185	761	20268972	20270918	0			N		-0.0629267	-2.95142	2.82557	N
Non Cardiovascular	Atrioventricular conduction time shortened	10068180	0	1185	9	20269724	20270918	0			N		-0.000843837	-3.02823	3.02654	N
Non Cardiovascular	Atrioventricular dissociation	10069571	0	1185	61	20269672	20270918	0			N		-0.00522385	-2.915	2.90455	N
Non Cardiovascular	Atrioventricular node dysfunction	10084085	0	1185	10	20269723	20270918	0			N		-0.000928194	-3.01578	3.01393	N
Non Cardiovascular	Atrioventricular block	10003671	0	1185	2223	20267510	20270918	0			N		-0.176477	-3.06373	2.71078	N
Non Cardiovascular	Trifascicular block	10044644	0	1185	33	20269700	20270918	0			N		-0.00286704	-2.93158	2.92585	N
Non Cardiovascular	Defect conduction intraventricular	10012118	0	1185	125	20269608	20270918	0			N		-0.0105964	-2.90863	2.88743	N
Non Cardiovascular	Fascicular block	10086740	0	1185	1	20269732	20270918	0			N		-0.000168807	-3.53503	3.53469	N
Non Cardiovascular	Bundle branch block	10006578	0	1185	213	20269520	20270918	0			N		-0.0179513	-2.91129	2.87539	N
Non Cardiovascular	Bifascicular block	10057393	0	1185	37	20269696	20270918	0			N		-0.00320396	-2.92751	2.92111	N
Non Cardiovascular	Bundle branch block bilateral	10006579	0	1185	21	20269712	20270918	0			N		-0.00185579	-2.95328	2.94957	N
Non Cardiovascular	Atrioventricular block complete	10003673	0	1185	1707	20268026	20270918	0			N		-0.137413	-3.02486	2.75004	N
Non Cardiovascular	Wolff-Parkinson-White syndrome	10048015	0	1185	137	20269596	20270918	0			N		-0.0116016	-2.90864	2.88544	N
Non Cardiovascular	Atrial conduction time prolongation	10064191	0	1185	10	20269723	20270918	0			N		-0.000928194	-3.01578	3.01393	N
Non Cardiovascular	Accessory cardiac pathway	10067618	0	1185	9	20269724	20270918	0			N		-0.000843837	-3.02823	3.02654	N
Non Cardiovascular	Atrioventricular block first degree	10003674	0	1185	1104	20268629	20270918	0			N		-0.0903802	-2.97829	2.79753	N
Non Cardiovascular	Bundle branch block right	10006582	0	1185	1000	20268733	20270918	0			N		-0.0821112	-2.97016	2.80594	N
Non Cardiovascular	Paroxysmal atrioventricular block	10077503	0	1185	17	20269716	20270918	0			N		-0.00151855	-2.96716	2.96412	N
Non Cardiovascular	Bundle branch block left	10006580	0	1185	1090	20268643	20270918	0			N		-0.0892698	-2.9772	2.79866	N
Non Cardiovascular	Sinoatrial block	10040736	0	1185	127	20269606	20270918	0			N		-0.010764	-2.90861	2.88709	N
Non Cardiovascular	Endocarditis noninfective	10062608	0	1185	50	20269683	20270918	0			N		-0.00429842	-2.91904	2.91045	N
Non Cardiovascular	Lupus endocarditis	10058225	0	1185	26	20269707	20270918	0			N		-0.00227723	-2.94181	2.93725	N
Non Cardiovascular	Endocarditis fibroplastica	10052837	0	1185	11	20269722	20270918	0			N		-0.00101255	-3.00539	3.00337	N
Non Cardiovascular	Eustachian valve hypertrophy	10081961	0	1185	1	20269732	20270918	0			N		-0.000168807	-3.53503	3.53469	N
Non Cardiovascular	Endocardial disease	10061120	0	1185	6	20269727	20270918	0			N		-0.000590738	-3.08634	3.08516	N
Non Cardiovascular	Subendocardial haemorrhage	10082459	0	1185	5	20269728	20270918	0			N		-0.000506362	-3.11821	3.1172	N
Non Cardiovascular	Endocardial fibrosis	10014664	0	1185	4	20269729	20270918	0			N		-0.00042198	-3.16232	3.16147	N
Non Cardiovascular	Endocarditis rheumatic	10014683	0	1185	1	20269732	20270918	0			N		-0.000168807	-3.53503	3.53469	N
Non Cardiovascular	Rheumatic heart disease	10062110	0	1185	19	20269714	20270918	0			N		-0.00168718	-2.95952	2.95614	N
Non Cardiovascular	Mitral perforation	10068138	0	1185	4	20269729	20270918	0			N		-0.00042198	-3.16232	3.16147	N
Non Cardiovascular	Mitral valve calcification	10050558	0	1185	101	20269632	20270918	0			N		-0.00858407	-2.90929	2.89213	N
Non Cardiovascular	Mitral valve incompetence	10027727	0	1185	2508	20267225	20270918	0			N		-0.197608	-3.08479	2.68957	N
Non Cardiovascular	Mitral valve disease mixed	10027724	0	1185	5	20269728	20270918	0			N		-0.000506362	-3.11821	3.1172	N
Non Cardiovascular	Mitral valve disease	10061532	0	1185	451	20269282	20270918	0			N		-0.0376568	-2.92745	2.85214	N
Non Cardiovascular	Systolic anterior motion of mitral valve	10076976	0	1185	31	20269702	20270918	0			N		-0.00269854	-2.93402	2.92863	N
Non Cardiovascular	Mitral valve prolapse	10027730	0	1185	293	20269440	20270918	0			N		-0.0246051	-2.91611	2.8669	N
Non Cardiovascular	Mitral valve stenosis	10027733	0	1185	170	20269563	20270918	0			N		-0.0143621	-2.90939	2.88066	N
Non Cardiovascular	Mitral valve sclerosis	10051538	0	1185	21	20269712	20270918	0			N		-0.00185579	-2.95328	2.94957	N
Non Cardiovascular	Mitral valve thickening	10079336	0	1185	73	20269660	20270918	0			N		-0.00623274	-2.91226	2.8998	N
Non Cardiovascular	Ischaemic mitral regurgitation	10077864	0	1185	3	20269730	20270918	0			N		-0.000337594	-3.22739	3.22671	N
Non Cardiovascular	Degenerative mitral valve disease	10075847	0	1185	34	20269699	20270918	0			N		-0.00295127	-2.93047	2.92457	N
Non Cardiovascular	Myxomatous mitral valve degeneration	10077377	0	1185	2	20269731	20270918	0			N		-0.000253203	-3.33307	3.33256	N
Non Cardiovascular	Pulmonary valve incompetence	10037448	0	1185	282	20269451	20270918	0			N		-0.023692	-2.91539	2.86801	N
Non Cardiovascular	Pulmonary valve disease	10061541	0	1185	53	20269680	20270918	0			N		-0.00455087	-2.91774	2.90864	N
Non Cardiovascular	Pulmonary valve stenosis	10037450	0	1185	142	20269591	20270918	0			N		-0.0120202	-2.90869	2.88465	N
Non Cardiovascular	Pulmonary valve sclerosis	10057465	0	1185	1	20269732	20270918	0			N		-0.000168807	-3.53503	3.53469	N
Non Cardiovascular	Pulmonary valve thickening	10079337	0	1185	4	20269729	20270918	0			N		-0.00042198	-3.16232	3.16147	N
Non Cardiovascular	Tricuspid valve calcification	10057466	0	1185	4	20269729	20270918	0			N		-0.00042198	-3.16232	3.16147	N
Non Cardiovascular	Tricuspid valve incompetence	10044640	0	1185	1623	20268110	20270918	0			N		-0.130952	-3.01845	2.75654	N
Non Cardiovascular	Tricuspid valve disease	10061389	0	1185	113	20269620	20270918	0			N		-0.00959061	-2.90882	2.88964	N
Non Cardiovascular	Tricuspid valve stenosis	10044642	0	1185	17	20269716	20270918	0			N		-0.00151855	-2.96716	2.96412	N
Non Cardiovascular	Tricuspid valve prolapse	10066862	0	1185	5	20269728	20270918	0			N		-0.000506362	-3.11821	3.1172	N
Non Cardiovascular	Tricuspid valve thrombosis	10088062	0	1185	1	20269732	20270918	0			N		-0.000168807	-3.53503	3.53469	N
Non Cardiovascular	Tricuspid valve sclerosis	10057467	0	1185	5	20269728	20270918	0			N		-0.000506362	-3.11821	3.1172	N
Non Cardiovascular	Tricuspid valve thickening	10079338	0	1185	11	20269722	20270918	0			N		-0.00101255	-3.00539	3.00337	N
Non Cardiovascular	Degenerative tricuspid valve disease	10078909	0	1185	2	20269731	20270918	0			N		-0.000253203	-3.33307	3.33256	N
Non Cardiovascular	Carcinoid heart disease	10069010	0	1185	42	20269691	20270918	0			N		-0.003625	-2.92358	2.91633	N
Non Cardiovascular	Cardiac valve discolouration	10079467	0	1185	5	20269728	20270918	0			N		-0.000506362	-3.11821	3.1172	N
Non Cardiovascular	Heart valve incompetence	10067660	0	1185	934	20268799	20270918	0			N		-0.0768388	-2.96499	2.81131	N
Non Cardiovascular	Cardiac valve disease	10061406	0	1185	1552	20268181	20270918	0			N		-0.125469	-3.013	2.76207	N
Non Cardiovascular	Cardiac valve sclerosis	10061082	0	1185	28	20269705	20270918	0			N		-0.00244577	-2.93836	2.93347	N
Non Cardiovascular	Cardiac valve thickening	10079587	0	1185	34	20269699	20270918	0			N		-0.00295127	-2.93047	2.92457	N
Non Cardiovascular	Heart valve calcification	10058968	0	1185	63	20269670	20270918	0			N		-0.00539205	-2.91444	2.90366	N
Non Cardiovascular	Heart valve stenosis	10061996	0	1185	112	20269621	20270918	0			N		-0.00950676	-2.90885	2.88983	N
Non Cardiovascular	Degenerative aortic valve disease	10075846	0	1185	37	20269696	20270918	0			N		-0.00320396	-2.92751	2.92111	N
Non Cardiovascular	Aortic valve calcification	10050559	0	1185	130	20269603	20270918	0			N		-0.0110153	-2.90861	2.88658	N
Non Cardiovascular	Aortic valve incompetence	10002915	0	1185	914	20268819	20270918	0			N		-0.0752373	-2.96342	2.81294	N
Non Cardiovascular	Aortic valve disease mixed	10002912	0	1185	21	20269712	20270918	0			N		-0.00185579	-2.95328	2.94957	N
Non Cardiovascular	Aortic valve disease	10061589	0	1185	454	20269279	20270918	0			N		-0.0379035	-2.92768	2.85187	N
Non Cardiovascular	Supravalvular aortic stenosis	10042598	0	1185	7	20269726	20270918	0			N		-0.000675109	-3.06224	3.06089	N
Non Cardiovascular	Aortic valve prolapse	10057454	0	1185	15	20269718	20270918	0			N		-0.0013499	-2.97672	2.97402	N
Non Cardiovascular	Aortic valve stenosis	10002918	0	1185	522	20269211	20270918	0			N		-0.0434837	-2.93285	2.84588	N
Non Cardiovascular	Subvalvular aortic stenosis	10042431	0	1185	8	20269725	20270918	0			N		-0.000759476	-3.04338	3.04186	N
Non Cardiovascular	Aortic valve sclerosis	10002917	0	1185	130	20269603	20270918	0			N		-0.0110153	-2.90861	2.88658	N
Non Cardiovascular	Aortic valve thickening	10075851	0	1185	34	20269699	20270918	0			N		-0.00295127	-2.93047	2.92457	N
Non Cardiovascular	Pericardial cyst	10051730	0	1185	21	20269712	20270918	0			N		-0.00185579	-2.95328	2.94957	N
Non Cardiovascular	Platypnoea-orthodeoxia syndrome	10088118	0	1185	5	20269728	20270918	0			N		-0.000506362	-3.11821	3.1172	N
Non Cardiovascular	Fat embolism syndrome	10081148	0	1185	9	20269724	20270918	0			N		-0.000843837	-3.02823	3.02654	N
Non Cardiovascular	Hypertensive cardiomegaly	10020801	0	1185	9	20269724	20270918	0			N		-0.000843837	-3.02823	3.02654	N
Non Cardiovascular	Hypertensive heart disease	10020823	0	1185	396	20269337	20270918	0			N		-0.0331269	-2.92336	2.85711	N
Non Cardiovascular	Coronary vein stenosis	10078431	0	1185	19	20269714	20270918	0			N		-0.00168718	-2.95952	2.95614	N
Non Cardiovascular	Acquired right ventricle outflow obstruction	10086308	0	1185	2	20269731	20270918	0			N		-0.000253203	-3.33307	3.33256	N
Non Cardiovascular	Acquired left ventricle outflow tract obstruction	10085294	0	1185	10	20269723	20270918	0			N		-0.000928194	-3.01578	3.01393	N
Non Cardiovascular	Acute cardiac event	10081099	0	1185	94	20269639	20270918	0			N		-0.0079966	-2.90974	2.89375	N
Non Cardiovascular	Atrial thrombosis	10048632	0	1185	536	20269197	20270918	0			N		-0.0446298	-2.93392	2.84466	N
Non Cardiovascular	Cardiac dysfunction	10079751	0	1185	1987	20267746	20270918	0			N		-0.158741	-3.04607	2.72859	N
Non Cardiovascular	Myocardial hypoperfusion	10082580	0	1185	14	20269719	20270918	0			N		-0.00126557	-2.98246	2.97993	N
Non Cardiovascular	Intracardiac thrombus	10048620	0	1185	872	20268861	20270918	0			N		-0.0718684	-2.96013	2.81639	N
Non Cardiovascular	Intracardiac mass	10066087	0	1185	53	20269680	20270918	0			N		-0.00455087	-2.91774	2.90864	N
Non Cardiovascular	Cardiac ventricular disorder	10057455	0	1185	102	20269631	20270918	0			N		-0.00866797	-2.90924	2.89191	N
Non Cardiovascular	Cardiac ventricular thrombosis	10053994	0	1185	387	20269346	20270918	0			N		-0.0323843	-2.9227	2.85794	N
Non Cardiovascular	Cardiovascular deconditioning	10050257	0	1185	6	20269727	20270918	0			N		-0.000590738	-3.08634	3.08516	N
Non Cardiovascular	Cardiac perforation	10058039	0	1185	59	20269674	20270918	0			N		-0.00505564	-2.9156	2.90549	N
Non Cardiovascular	Cardiotoxicity	10048610	0	1185	3470	20266263	20270918	0			N		-0.266732	-3.15375	2.62029	N
Non Cardiovascular	Hyperkinetic heart syndrome	10058177	0	1185	18	20269715	20270918	0			N		-0.00160287	-2.96314	2.95993	N
Non Cardiovascular	Negative cardiac inotropic effect	10049671	0	1185	6	20269727	20270918	0			N		-0.000590738	-3.08634	3.08516	N
Non Cardiovascular	Gastrocardiac syndrome	10059360	0	1185	5	20269728	20270918	0			N		-0.000506362	-3.11821	3.1172	N
Non Cardiovascular	Palpitations	10033557	0	1185	33124	20236609	20270918	0			N		-1.55486	-4.44151	1.33179	N
Non Cardiovascular	Cardiovascular symptom	10075534	0	1185	208	20269525	20270918	0			N		-0.0175344	-2.91103	2.87596	N
Non Cardiovascular	Cardiac discomfort	10054211	0	1185	751	20268982	20270918	0			N		-0.0621184	-2.95064	2.8264	N
Non Cardiovascular	Abnormal precordial movement	10077162	0	1185	15	20269718	20270918	0			N		-0.0013499	-2.97672	2.97402	N
Non Cardiovascular	Right ventricular heave	10070955	0	1185	1	20269732	20270918	0			N		-0.000168807	-3.53503	3.53469	N
Non Cardiovascular	Right ventricular hypertension	10074301	0	1185	16	20269717	20270918	0			N		-0.00143423	-2.97166	2.96879	N
Non Cardiovascular	Athletic heart syndrome	10063428	0	1185	2	20269731	20270918	0			N		-0.000253203	-3.33307	3.33256	N
Non Cardiovascular	Left ventricular heave	10052348	0	1185	1	20269732	20270918	0			N		-0.000168807	-3.53503	3.53469	N
Non Cardiovascular	Hyperdynamic left ventricle	10068359	0	1185	87	20269646	20270918	0			N		-0.00740888	-2.91036	2.89554	N
Non Cardiovascular	Cardiac granuloma	10055013	0	1185	2	20269731	20270918	0			N		-0.000253203	-3.33307	3.33256	N
Non Cardiovascular	Carditis	10062746	0	1185	121	20269612	20270918	0			N		-0.0102612	-2.90866	2.88814	N
Non Cardiovascular	Albright's disease	10052032	0	1185	6	20269727	20270918	0			N		-0.000590738	-3.08634	3.08516	N
Non Cardiovascular	Osteogenesis imperfecta	10031243	0	1185	151	20269582	20270918	0			N		-0.0127734	-2.90885	2.8833	N
Non Cardiovascular	Skeletal dysplasia	10072610	0	1185	50	20269683	20270918	0			N		-0.00429842	-2.91904	2.91045	N
Non Cardiovascular	Fibrous dysplasia of bone	10016664	0	1185	19	20269714	20270918	0			N		-0.00168718	-2.95952	2.95614	N
Non Cardiovascular	Osteopetrosis	10031280	0	1185	41	20269692	20270918	0			N		-0.0035408	-2.92428	2.9172	N
Non Cardiovascular	Progressive diaphyseal dysplasia	10087147	0	1185	1	20269732	20270918	0			N		-0.000168807	-3.53503	3.53469	N
Non Cardiovascular	Gorham's disease	10071283	0	1185	1	20269732	20270918	0			N		-0.000168807	-3.53503	3.53469	N
Non Cardiovascular	Congenital osteodystrophy	10010582	0	1185	9	20269724	20270918	0			N		-0.000843837	-3.02823	3.02654	N
Non Cardiovascular	Small patella syndrome	10086423	0	1185	1	20269732	20270918	0			N		-0.000168807	-3.53503	3.53469	N
Non Cardiovascular	Hereditary hypophosphataemic rickets	10077943	0	1185	1	20269732	20270918	0			N		-0.000168807	-3.53503	3.53469	N
Non Cardiovascular	Infantile cortical hyperostosis	10073206	0	1185	3	20269730	20270918	0			N		-0.000337594	-3.22739	3.22671	N
Non Cardiovascular	Becker's muscular dystrophy	10059117	0	1185	4	20269729	20270918	0			N		-0.00042198	-3.16232	3.16147	N
Non Cardiovascular	Rippling muscle disease	10069417	0	1185	3	20269730	20270918	0			N		-0.000337594	-3.22739	3.22671	N
Non Cardiovascular	Duchenne muscular dystrophy	10013801	0	1185	3	20269730	20270918	0			N		-0.000337594	-3.22739	3.22671	N
Non Cardiovascular	Accessory muscle	10000364	0	1185	2	20269731	20270918	0			N		-0.000253203	-3.33307	3.33256	N
Non Cardiovascular	Muscular dystrophy	10028356	0	1185	143	20269590	20270918	0			N		-0.0121039	-2.90871	2.8845	N
Non Cardiovascular	Familial tremor	10016212	0	1185	5	20269728	20270918	0			N		-0.000506362	-3.11821	3.1172	N
Non Cardiovascular	Fibrodysplasia ossificans progressiva	10068715	0	1185	5	20269728	20270918	0			N		-0.000506362	-3.11821	3.1172	N
Non Cardiovascular	Benign congenital hypotonia	10051900	0	1185	9	20269724	20270918	0			N		-0.000843837	-3.02823	3.02654	N
Non Cardiovascular	Facioscapulohumeral muscular dystrophy	10064087	0	1185	2	20269731	20270918	0			N		-0.000253203	-3.33307	3.33256	N
Non Cardiovascular	Myotonic dystrophy	10068871	0	1185	29	20269704	20270918	0			N		-0.00253003	-2.93681	2.93175	N
Non Cardiovascular	Paramyotonia congenita	10088318	0	1185	1	20269732	20270918	0			N		-0.000168807	-3.53503	3.53469	N
Non Cardiovascular	Congenital myopathy	10062547	0	1185	2	20269731	20270918	0			N		-0.000253203	-3.33307	3.33256	N
Non Cardiovascular	Myotonia congenita	10028655	0	1185	2	20269731	20270918	0			N		-0.000253203	-3.33307	3.33256	N
Non Cardiovascular	Congenital muscle absence	10010550	0	1185	5	20269728	20270918	0			N		-0.000506362	-3.11821	3.1172	N
Non Cardiovascular	Congenital myasthenic syndrome	10083942	0	1185	11	20269722	20270918	0			N		-0.00101255	-3.00539	3.00337	N
Non Cardiovascular	Congenital floppy infant	10053153	0	1185	6	20269727	20270918	0			N		-0.000590738	-3.08634	3.08516	N
Non Cardiovascular	Kinematic imbalances due to suboccipital strain	10062992	0	1185	10	20269723	20270918	0			N		-0.000928194	-3.01578	3.01393	N
Non Cardiovascular	Chondrodysplasia punctata	10087150	0	1185	4	20269729	20270918	0			N		-0.00042198	-3.16232	3.16147	N
Non Cardiovascular	Osteochondrodysplasia	10087151	0	1185	27	20269706	20270918	0			N		-0.0023615	-2.94002	2.9353	N
Non Cardiovascular	Chondroectodermal dysplasia	10008724	0	1185	1	20269732	20270918	0			N		-0.000168807	-3.53503	3.53469	N
Non Cardiovascular	1p36 deletion syndrome	10082398	0	1185	1	20269732	20270918	0			N		-0.000168807	-3.53503	3.53469	N
Non Cardiovascular	3M syndrome	10081775	0	1185	1	20269732	20270918	0			N		-0.000168807	-3.53503	3.53469	N
Non Cardiovascular	Aase syndrome	10063429	0	1185	1	20269732	20270918	0			N		-0.000168807	-3.53503	3.53469	N
Non Cardiovascular	Freeman-Sheldon syndrome	10073655	0	1185	4	20269729	20270918	0			N		-0.00042198	-3.16232	3.16147	N
Non Cardiovascular	PHACES syndrome	10068032	0	1185	2	20269731	20270918	0			N		-0.000253203	-3.33307	3.33256	N
Non Cardiovascular	Rapadilino syndrome	10088963	0	1185	1	20269732	20270918	0			N		-0.000168807	-3.53503	3.53469	N
Non Cardiovascular	Roberts syndrome	10084326	0	1185	3	20269730	20270918	0			N		-0.000337594	-3.22739	3.22671	N
Non Cardiovascular	Schinzel-Giedion syndrome	10063540	0	1185	1	20269732	20270918	0			N		-0.000168807	-3.53503	3.53469	N
Non Cardiovascular	Ellis-van Creveld syndrome	10076418	0	1185	1	20269732	20270918	0			N		-0.000168807	-3.53503	3.53469	N
Non Cardiovascular	Bloom syndrome	10073032	0	1185	2	20269731	20270918	0			N		-0.000253203	-3.33307	3.33256	N
Non Cardiovascular	Cornelia de Lange syndrome	10077707	0	1185	9	20269724	20270918	0			N		-0.000843837	-3.02823	3.02654	N
Non Cardiovascular	Multiple epiphyseal dysplasia	10028197	0	1185	3	20269730	20270918	0			N		-0.000337594	-3.22739	3.22671	N
Non Cardiovascular	Otospondylomegaepiphyseal dysplasia	10084407	0	1185	88	20269645	20270918	0			N		-0.00749286	-2.91026	2.89527	N
Non Cardiovascular	Floating-Harbor syndrome	10079943	0	1185	1	20269732	20270918	0			N		-0.000168807	-3.53503	3.53469	N
Non Cardiovascular	Metaphyseal dysplasia	10066147	0	1185	1	20269732	20270918	0			N		-0.000168807	-3.53503	3.53469	N
Non Cardiovascular	Kabuki make-up syndrome	10063935	0	1185	2	20269731	20270918	0			N		-0.000253203	-3.33307	3.33256	N
Non Cardiovascular	Nail-patella syndrome	10063431	0	1185	5	20269728	20270918	0			N		-0.000506362	-3.11821	3.1172	N
Non Cardiovascular	Noonan syndrome	10029748	0	1185	16	20269717	20270918	0			N		-0.00143423	-2.97166	2.96879	N
Non Cardiovascular	Silver-Russell syndrome	10062282	0	1185	3	20269730	20270918	0			N		-0.000337594	-3.22739	3.22671	N
Non Cardiovascular	Congenital multiplex arthrogryposis	10051643	0	1185	60	20269673	20270918	0			N		-0.00513975	-2.91529	2.90501	N
Non Cardiovascular	Congenital joint malformation	10062337	0	1185	9	20269724	20270918	0			N		-0.000843837	-3.02823	3.02654	N
Non Cardiovascular	Congenital musculoskeletal disorder	10086700	0	1185	121	20269612	20270918	0			N		-0.0102612	-2.90866	2.88814	N
Non Cardiovascular	Congenital fibrosarcoma	10065859	0	1185	1	20269732	20270918	0			N		-0.000168807	-3.53503	3.53469	N
Non Cardiovascular	Cardiofaciocutaneous syndrome	10082805	0	1185	1	20269732	20270918	0			N		-0.000168807	-3.53503	3.53469	N
Non Cardiovascular	Dysmorphism	10066054	0	1185	798	20268935	20270918	0			N		-0.0659134	-2.95432	2.8225	N
Non Cardiovascular	Currarino syndrome	10079857	0	1185	2	20269731	20270918	0			N		-0.000253203	-3.33307	3.33256	N
Non Cardiovascular	Hemivertebra	10019477	0	1185	55	20269678	20270918	0			N		-0.00471914	-2.91696	2.90752	N
Non Cardiovascular	Supernumerary vertebra	10077919	0	1185	2	20269731	20270918	0			N		-0.000253203	-3.33307	3.33256	N
Non Cardiovascular	Spondyloepiphyseal dysplasia	10062920	0	1185	9	20269724	20270918	0			N		-0.000843837	-3.02823	3.02654	N
Non Cardiovascular	Spondylocostal dysostosis	10088002	0	1185	1	20269732	20270918	0			N		-0.000168807	-3.53503	3.53469	N
Non Cardiovascular	Klippel-Feil syndrome	10023464	0	1185	4	20269729	20270918	0			N		-0.00042198	-3.16232	3.16147	N
Non Cardiovascular	Caudal regression syndrome	10059387	0	1185	30	20269703	20270918	0			N		-0.00261429	-2.93537	2.93014	N
Non Cardiovascular	Congenital scoliosis	10050694	0	1185	32	20269701	20270918	0			N		-0.00278279	-2.93276	2.9272	N
Non Cardiovascular	Congenital hyperextension of spine	10048953	0	1185	1	20269732	20270918	0			N		-0.000168807	-3.53503	3.53469	N
Non Cardiovascular	Congenital kyphoscoliosis	10048890	0	1185	1	20269732	20270918	0			N		-0.000168807	-3.53503	3.53469	N
Non Cardiovascular	Kyphosis congenital	10048576	0	1185	13	20269720	20270918	0			N		-0.00118123	-2.98902	2.98666	N
Non Cardiovascular	Congenital musculoskeletal disorder of spine	10086692	0	1185	136	20269597	20270918	0			N		-0.0115179	-2.90863	2.8856	N
Non Cardiovascular	Congenital absence of vertebra	10010320	0	1185	15	20269718	20270918	0			N		-0.0013499	-2.97672	2.97402	N
Non Cardiovascular	Congenital spinal fusion	10010629	0	1185	3	20269730	20270918	0			N		-0.000337594	-3.22739	3.22671	N
Non Cardiovascular	Congenital torticollis	10010650	0	1185	21	20269712	20270918	0			N		-0.00185579	-2.95328	2.94957	N
Non Cardiovascular	Congenital spinal stenosis	10077379	0	1185	4	20269729	20270918	0			N		-0.00042198	-3.16232	3.16147	N
Non Cardiovascular	Sacralisation	10064932	0	1185	3	20269730	20270918	0			N		-0.000337594	-3.22739	3.22671	N
Non Cardiovascular	Transitional vertebrae	10074306	0	1185	2	20269731	20270918	0			N		-0.000253203	-3.33307	3.33256	N
Non Cardiovascular	Platyspondylia	10068629	0	1185	4	20269729	20270918	0			N		-0.00042198	-3.16232	3.16147	N
Non Cardiovascular	Block vertebra	10084531	0	1185	18	20269715	20270918	0			N		-0.00160287	-2.96314	2.95993	N
Non Cardiovascular	Sacral hypoplasia	10056659	0	1185	2	20269731	20270918	0			N		-0.000253203	-3.33307	3.33256	N
Non Cardiovascular	Lumbarisation	10063410	0	1185	5	20269728	20270918	0			N		-0.000506362	-3.11821	3.1172	N
Non Cardiovascular	Loeys-Dietz syndrome	10081284	0	1185	2	20269731	20270918	0			N		-0.000253203	-3.33307	3.33256	N
Non Cardiovascular	Ehlers-Danlos syndrome	10014316	0	1185	161	20269572	20270918	0			N		-0.0136098	-2.9091	2.88188	N
Non Cardiovascular	Pseudoxanthoma elasticum	10037150	0	1185	6	20269727	20270918	0			N		-0.000590738	-3.08634	3.08516	N
Non Cardiovascular	Arterial tortuosity syndrome	10080250	0	1185	6	20269727	20270918	0			N		-0.000590738	-3.08634	3.08516	N
Non Cardiovascular	Hypermobility syndrome	10020677	0	1185	246	20269487	20270918	0			N		-0.0206997	-2.91314	2.87174	N
Non Cardiovascular	Marfanoid habitus	10087588	0	1185	1	20269732	20270918	0			N		-0.000168807	-3.53503	3.53469	N
Non Cardiovascular	Congenital cutis laxa	10057042	0	1185	8	20269725	20270918	0			N		-0.000759476	-3.04338	3.04186	N
Non Cardiovascular	Neonatal lupus erythematosus	10057887	0	1185	12	20269721	20270918	0			N		-0.00109689	-2.99658	2.99439	N
Non Cardiovascular	Fibromatosis colli of infancy	10083212	0	1185	12	20269721	20270918	0			N		-0.00109689	-2.99658	2.99439	N
Non Cardiovascular	Infantile fibromatosis	10081654	0	1185	3	20269730	20270918	0			N		-0.000337594	-3.22739	3.22671	N
Non Cardiovascular	Cayler cardiofacial syndrome	10085379	0	1185	1	20269732	20270918	0			N		-0.000168807	-3.53503	3.53469	N
Non Cardiovascular	Cleft lip	10009259	0	1185	166	20269567	20270918	0			N		-0.0140278	-2.90926	2.8812	N
Non Cardiovascular	Cyclopia	10057648	0	1185	1	20269732	20270918	0			N		-0.000168807	-3.53503	3.53469	N
Non Cardiovascular	Preauricular cyst	10036509	0	1185	8	20269725	20270918	0			N		-0.000759476	-3.04338	3.04186	N
Non Cardiovascular	Macrostomia	10025395	0	1185	1	20269732	20270918	0			N		-0.000168807	-3.53503	3.53469	N
Non Cardiovascular	Macrognathia	10052658	0	1185	8	20269725	20270918	0			N		-0.000759476	-3.04338	3.04186	N
Non Cardiovascular	Asymmetric crying facies	10084253	0	1185	2	20269731	20270918	0			N		-0.000253203	-3.33307	3.33256	N
Non Cardiovascular	Hypotelorism of orbit	10057855	0	1185	17	20269716	20270918	0			N		-0.00151855	-2.96716	2.96412	N
Non Cardiovascular	Rubinstein-Taybi syndrome	10039281	0	1185	2	20269731	20270918	0			N		-0.000253203	-3.33307	3.33256	N
Non Cardiovascular	Branchial cleft sinus	10006162	0	1185	3	20269730	20270918	0			N		-0.000337594	-3.22739	3.22671	N
Non Cardiovascular	Branchial cyst	10006164	0	1185	11	20269722	20270918	0			N		-0.00101255	-3.00539	3.00337	N
Non Cardiovascular	Maxillonasal dysplasia	10075843	0	1185	4	20269729	20270918	0			N		-0.00042198	-3.16232	3.16147	N
Non Cardiovascular	Congenital lip fistula	10010532	0	1185	1	20269732	20270918	0			N		-0.000168807	-3.53503	3.53469	N
Non Cardiovascular	Congenital hypoplasia of depressor angularis oris muscle	10080879	0	1185	16	20269717	20270918	0			N		-0.00143423	-2.97166	2.96879	N
Non Cardiovascular	Congenital jaw malformation	10062336	0	1185	21	20269712	20270918	0			N		-0.00185579	-2.95328	2.94957	N
Non Cardiovascular	Microstomia	10027553	0	1185	9	20269724	20270918	0			N		-0.000843837	-3.02823	3.02654	N
Non Cardiovascular	Micrognathia	10027543	0	1185	139	20269594	20270918	0			N		-0.011769	-2.90866	2.88512	N
Non Cardiovascular	Microgenia	10027541	0	1185	13	20269720	20270918	0			N		-0.00118123	-2.98902	2.98666	N
Non Cardiovascular	Dentofacial anomaly	10012331	0	1185	5	20269728	20270918	0			N		-0.000506362	-3.11821	3.1172	N
Non Cardiovascular	Hypertelorism	10057862	0	1185	134	20269599	20270918	0			N		-0.0113504	-2.90862	2.88592	N
Non Cardiovascular	Pterygium colli	10051972	0	1185	5	20269728	20270918	0			N		-0.000506362	-3.11821	3.1172	N
Non Cardiovascular	Velo-cardio-facial syndrome	10066430	0	1185	4	20269729	20270918	0			N		-0.00042198	-3.16232	3.16147	N
Non Cardiovascular	Dysgnathia	10074336	0	1185	1	20269732	20270918	0			N		-0.000168807	-3.53503	3.53469	N
Non Cardiovascular	Fibrous dysplasia of jaw	10070535	0	1185	4	20269729	20270918	0			N		-0.00042198	-3.16232	3.16147	N
Non Cardiovascular	Gnathoschisis	10068845	0	1185	4	20269729	20270918	0			N		-0.00042198	-3.16232	3.16147	N
Non Cardiovascular	Mandibulofacial dysostosis	10051456	0	1185	1	20269732	20270918	0			N		-0.000168807	-3.53503	3.53469	N
Non Cardiovascular	Synostosis	10042856	0	1185	28	20269705	20270918	0			N		-0.00244577	-2.93836	2.93347	N
Non Cardiovascular	Pectus carinatum	10034203	0	1185	14	20269719	20270918	0			N		-0.00126557	-2.98246	2.97993	N
Non Cardiovascular	Rib hypoplasia	10048893	0	1185	5	20269728	20270918	0			N		-0.000506362	-3.11821	3.1172	N
Non Cardiovascular	Rib synostosis	10076624	0	1185	8	20269725	20270918	0			N		-0.000759476	-3.04338	3.04186	N
Non Cardiovascular	Pectus excavatum	10034204	0	1185	85	20269648	20270918	0			N		-0.00724092	-2.91057	2.89609	N
Non Cardiovascular	Congenital elevation of scapula	10010455	0	1185	3	20269730	20270918	0			N		-0.000337594	-3.22739	3.22671	N
Non Cardiovascular	Congenital clavicular agenesis	10010416	0	1185	3	20269730	20270918	0			N		-0.000337594	-3.22739	3.22671	N
Non Cardiovascular	CHILD syndrome	10081963	0	1185	2	20269731	20270918	0			N		-0.000253203	-3.33307	3.33256	N
Non Cardiovascular	Cryopyrin associated periodic syndrome	10068850	0	1185	96	20269637	20270918	0			N		-0.00816447	-2.9096	2.89327	N
Non Cardiovascular	Larsen syndrome	10073856	0	1185	4	20269729	20270918	0			N		-0.00042198	-3.16232	3.16147	N
Non Cardiovascular	Sirenomelia	10072457	0	1185	6	20269727	20270918	0			N		-0.000590738	-3.08634	3.08516	N
Non Cardiovascular	Syndactyly	10042778	0	1185	243	20269490	20270918	0			N		-0.02045	-2.91296	2.87206	N
Non Cardiovascular	Poland's syndrome	10036007	0	1185	4	20269729	20270918	0			N		-0.00042198	-3.16232	3.16147	N
Non Cardiovascular	Vertical talus	10066242	0	1185	6	20269727	20270918	0			N		-0.000590738	-3.08634	3.08516	N
Non Cardiovascular	Metatarsus primus varus	10027489	0	1185	1	20269732	20270918	0			N		-0.000168807	-3.53503	3.53469	N
Non Cardiovascular	Brachydactyly	10072883	0	1185	86	20269647	20270918	0			N		-0.00732491	-2.91046	2.89581	N
Non Cardiovascular	Brachymetatarsia	10081308	0	1185	7	20269726	20270918	0			N		-0.000675109	-3.06224	3.06089	N
Non Cardiovascular	Polydactyly	10036063	0	1185	328	20269405	20270918	0			N		-0.0275065	-2.91849	2.86348	N
Non Cardiovascular	Accessory navicular syndrome	10062626	0	1185	1	20269732	20270918	0			N		-0.000168807	-3.53503	3.53469	N
Non Cardiovascular	Femur-fibula-ulna complex	10068448	0	1185	9	20269724	20270918	0			N		-0.000843837	-3.02823	3.02654	N
Non Cardiovascular	Proximal focal femoral deficiency	10078473	0	1185	1	20269732	20270918	0			N		-0.000168807	-3.53503	3.53469	N
Non Cardiovascular	Femoral anteversion	10064516	0	1185	5	20269728	20270918	0			N		-0.000506362	-3.11821	3.1172	N
Non Cardiovascular	Talipes	10043101	0	1185	695	20269038	20270918	0			N		-0.0575836	-2.94626	2.83109	N
Non Cardiovascular	Camptodactyly-arthropathy-coxa vara-pericarditis syndrome	10083494	0	1185	4	20269729	20270918	0			N		-0.00042198	-3.16232	3.16147	N
Non Cardiovascular	Familial cold autoinflammatory syndrome	10064570	0	1185	11	20269722	20270918	0			N		-0.00101255	-3.00539	3.00337	N
Non Cardiovascular	Macrodactyly	10025386	0	1185	2	20269731	20270918	0			N		-0.000253203	-3.33307	3.33256	N
Non Cardiovascular	Marfan's syndrome	10026829	0	1185	27	20269706	20270918	0			N		-0.0023615	-2.94002	2.9353	N
Non Cardiovascular	Chronic infantile neurological cutaneous and articular syndrome	10064568	0	1185	9	20269724	20270918	0			N		-0.000843837	-3.02823	3.02654	N
Non Cardiovascular	Muckle-Wells syndrome	10064569	0	1185	24	20269709	20270918	0			N		-0.00210867	-2.94583	2.94162	N
Non Cardiovascular	Carpus curvus	10007700	0	1185	1	20269732	20270918	0			N		-0.000168807	-3.53503	3.53469	N
Non Cardiovascular	Ectrodactyly	10079827	0	1185	34	20269699	20270918	0			N		-0.00295127	-2.93047	2.92457	N
Non Cardiovascular	Hypochondroplasia	10020967	0	1185	2	20269731	20270918	0			N		-0.000253203	-3.33307	3.33256	N
Non Cardiovascular	Dyschondrosteosis	10071437	0	1185	2	20269731	20270918	0			N		-0.000253203	-3.33307	3.33256	N
Non Cardiovascular	Os trigonum	10069805	0	1185	2	20269731	20270918	0			N		-0.000253203	-3.33307	3.33256	N
Non Cardiovascular	Hand-foot-genital syndrome	10072361	0	1185	10	20269723	20270918	0			N		-0.000928194	-3.01578	3.01393	N
Non Cardiovascular	Gollop-Wolfgang complex	10079731	0	1185	1	20269732	20270918	0			N		-0.000168807	-3.53503	3.53469	N
Non Cardiovascular	Adactyly	10049207	0	1185	44	20269689	20270918	0			N		-0.00379339	-2.92227	2.91468	N
Non Cardiovascular	Congenital bowing of long bones	10054064	0	1185	22	20269711	20270918	0			N		-0.00194009	-2.95058	2.9467	N
Non Cardiovascular	Congenital amputation	10079701	0	1185	6	20269727	20270918	0			N		-0.000590738	-3.08634	3.08516	N
Non Cardiovascular	Congenital flat feet	10010475	0	1185	13	20269720	20270918	0			N		-0.00118123	-2.98902	2.98666	N
Non Cardiovascular	Camptodactyly congenital	10049028	0	1185	25	20269708	20270918	0			N		-0.00219295	-2.94374	2.93936	N
Non Cardiovascular	Congenital hand malformation	10062335	0	1185	202	20269531	20270918	0			N		-0.017034	-2.91074	2.87667	N
Non Cardiovascular	Congenital musculoskeletal disorder of limbs	10086689	0	1185	216	20269517	20270918	0			N		-0.0182013	-2.91145	2.87504	N
Non Cardiovascular	Congenital hyperextension of knee	10048954	0	1185	2	20269731	20270918	0			N		-0.000253203	-3.33307	3.33256	N
Non Cardiovascular	Congenital knee deformity	10061068	0	1185	40	20269693	20270918	0			N		-0.0034566	-2.92502	2.91811	N
Non Cardiovascular	Congenital knee dislocation	10010520	0	1185	20	20269713	20270918	0			N		-0.00177149	-2.95625	2.95271	N
Non Cardiovascular	Limb hypoplasia congenital	10048575	0	1185	28	20269705	20270918	0			N		-0.00244577	-2.93836	2.93347	N
Non Cardiovascular	Congenital limb hyperextension	10049011	0	1185	3	20269730	20270918	0			N		-0.000337594	-3.22739	3.22671	N
Non Cardiovascular	Congenital claw toe	10010417	0	1185	2	20269731	20270918	0			N		-0.000253203	-3.33307	3.33256	N
Non Cardiovascular	Congenital foot malformation	10062332	0	1185	120	20269613	20270918	0			N		-0.0101774	-2.90868	2.88832	N
Non Cardiovascular	Thrombocytopenia-absent radius syndrome	10071719	0	1185	6	20269727	20270918	0			N		-0.000590738	-3.08634	3.08516	N
Non Cardiovascular	Amniotic band syndrome	10064100	0	1185	23	20269710	20270918	0			N		-0.00202438	-2.9481	2.94406	N
Non Cardiovascular	Arachnodactyly	10063847	0	1185	28	20269705	20270918	0			N		-0.00244577	-2.93836	2.93347	N
Non Cardiovascular	Limb reduction defect	10024503	0	1185	115	20269618	20270918	0			N		-0.0097583	-2.90877	2.88925	N
Non Cardiovascular	Phalangeal hypoplasia	10049212	0	1185	28	20269705	20270918	0			N		-0.00244577	-2.93836	2.93347	N
Non Cardiovascular	Phalangeal agenesis	10054879	0	1185	9	20269724	20270918	0			N		-0.000843837	-3.02823	3.02654	N
Non Cardiovascular	Clinodactyly	10058668	0	1185	118	20269615	20270918	0			N		-0.0100098	-2.90871	2.88869	N
Non Cardiovascular	Elbow synostosis	10084070	0	1185	7	20269726	20270918	0			N		-0.000675109	-3.06224	3.06089	N
Non Cardiovascular	Tibial agenesis	10079730	0	1185	2	20269731	20270918	0			N		-0.000253203	-3.33307	3.33256	N
Non Cardiovascular	Tibial torsion	10064515	0	1185	9	20269724	20270918	0			N		-0.000843837	-3.02823	3.02654	N
Non Cardiovascular	Fibula agenesis	10054882	0	1185	4	20269729	20270918	0			N		-0.00042198	-3.16232	3.16147	N
Non Cardiovascular	Developmental hip dysplasia	10073767	0	1185	327	20269406	20270918	0			N		-0.0274237	-2.91842	2.86358	N
Non Cardiovascular	Muenke syndrome	10088781	0	1185	1	20269732	20270918	0			N		-0.000168807	-3.53503	3.53469	N
Non Cardiovascular	Opitz trigonocephaly syndrome	10083975	0	1185	6	20269727	20270918	0			N		-0.000590738	-3.08634	3.08516	N
Non Cardiovascular	Platybasia	10057115	0	1185	1	20269732	20270918	0			N		-0.000168807	-3.53503	3.53469	N
Non Cardiovascular	Dolichocephaly	10085104	0	1185	3	20269730	20270918	0			N		-0.000337594	-3.22739	3.22671	N
Non Cardiovascular	Brachycephaly	10053682	0	1185	21	20269712	20270918	0			N		-0.00185579	-2.95328	2.94957	N
Non Cardiovascular	Oxycephaly	10080833	0	1185	1	20269732	20270918	0			N		-0.000168807	-3.53503	3.53469	N
Non Cardiovascular	Macrocephaly	10050183	0	1185	144	20269589	20270918	0			N		-0.0121876	-2.90872	2.88435	N
Non Cardiovascular	Craniolacunia	10072116	0	1185	2	20269731	20270918	0			N		-0.000253203	-3.33307	3.33256	N
Non Cardiovascular	Craniosynostosis	10049889	0	1185	168	20269565	20270918	0			N		-0.014195	-2.90932	2.88093	N
Non Cardiovascular	Hypocalvaria	10073670	0	1185	87	20269646	20270918	0			N		-0.00740888	-2.91036	2.89554	N
Non Cardiovascular	Craniotabes	10065419	0	1185	10	20269723	20270918	0			N		-0.000928194	-3.01578	3.01393	N
Non Cardiovascular	Craniorachischisis	10011321	0	1185	3	20269730	20270918	0			N		-0.000337594	-3.22739	3.22671	N
Non Cardiovascular	Craniofacial dysostosis	10066946	0	1185	5	20269728	20270918	0			N		-0.000506362	-3.11821	3.1172	N
Non Cardiovascular	Craniofacial deformity	10074180	0	1185	76	20269657	20270918	0			N		-0.00648485	-2.91176	2.89879	N
Non Cardiovascular	Acrocephalosyndactyly	10000590	0	1185	1	20269732	20270918	0			N		-0.000168807	-3.53503	3.53469	N
Non Cardiovascular	Congenital absence of cranial vault	10010318	0	1185	19	20269714	20270918	0			N		-0.00168718	-2.95952	2.95614	N
Non Cardiovascular	Congenital musculoskeletal disorder of skull	10086695	0	1185	147	20269586	20270918	0			N		-0.0124387	-2.90877	2.88389	N
Non Cardiovascular	Microcephaly	10027534	0	1185	387	20269346	20270918	0			N		-0.0323843	-2.9227	2.85794	N
Non Cardiovascular	Plagiocephaly	10048586	0	1185	142	20269591	20270918	0			N		-0.0120202	-2.90869	2.88465	N
Non Cardiovascular	Oculoauriculovertebral dysplasia	10051934	0	1185	15	20269718	20270918	0			N		-0.0013499	-2.97672	2.97402	N
Non Cardiovascular	Foramen magnum stenosis	10064157	0	1185	24	20269709	20270918	0			N		-0.00210867	-2.94583	2.94162	N
Non Cardiovascular	Iniencephaly	10022034	0	1185	2	20269731	20270918	0			N		-0.000253203	-3.33307	3.33256	N
Non Cardiovascular	Scaphocephaly	10049426	0	1185	15	20269718	20270918	0			N		-0.0013499	-2.97672	2.97402	N
Non Cardiovascular	Cancer gene carrier	10052648	0	1185	10	20269723	20270918	0			N		-0.000928194	-3.01578	3.01393	N
Non Cardiovascular	Cystic fibrosis carrier	10052656	0	1185	2	20269731	20270918	0			N		-0.000253203	-3.33307	3.33256	N
Non Cardiovascular	Haemophilia carrier	10051658	0	1185	1	20269732	20270918	0			N		-0.000168807	-3.53503	3.53469	N
Non Cardiovascular	Trisomy 13	10044686	0	1185	27	20269706	20270918	0			N		-0.0023615	-2.94002	2.9353	N
Non Cardiovascular	Trisomy 15	10062757	0	1185	1	20269732	20270918	0			N		-0.000168807	-3.53503	3.53469	N
Non Cardiovascular	Trisomy 16	10081933	0	1185	8	20269725	20270918	0			N		-0.000759476	-3.04338	3.04186	N
Non Cardiovascular	Trisomy 18	10053884	0	1185	121	20269612	20270918	0			N		-0.0102612	-2.90866	2.88814	N
Non Cardiovascular	Trisomy 21	10044688	0	1185	341	20269392	20270918	0			N		-0.0285827	-2.9194	2.86224	N
Non Cardiovascular	Trisomy 22	10044689	0	1185	2	20269731	20270918	0			N		-0.000253203	-3.33307	3.33256	N
Non Cardiovascular	Trisomy 8	10053871	0	1185	16	20269717	20270918	0			N		-0.00143423	-2.97166	2.96879	N
Non Cardiovascular	Trisomy 9	10071547	0	1185	5	20269728	20270918	0			N		-0.000506362	-3.11821	3.1172	N
Non Cardiovascular	Emanuel syndrome	10079203	0	1185	1	20269732	20270918	0			N		-0.000168807	-3.53503	3.53469	N
Non Cardiovascular	Autosomal chromosome anomaly	10060975	0	1185	9	20269724	20270918	0			N		-0.000843837	-3.02823	3.02654	N
Non Cardiovascular	Isodicentric chromosome 15 syndrome	10081682	0	1185	1	20269732	20270918	0			N		-0.000168807	-3.53503	3.53469	N
Non Cardiovascular	Fryns syndrome	10075223	0	1185	3	20269730	20270918	0			N		-0.000337594	-3.22739	3.22671	N
Non Cardiovascular	Wolf-Hirschhorn syndrome	10050361	0	1185	1	20269732	20270918	0			N		-0.000168807	-3.53503	3.53469	N
Non Cardiovascular	Cri du Chat syndrome	10011385	0	1185	1	20269732	20270918	0			N		-0.000168807	-3.53503	3.53469	N
Non Cardiovascular	Angelman's syndrome	10049004	0	1185	3	20269730	20270918	0			N		-0.000337594	-3.22739	3.22671	N
Non Cardiovascular	22q11.2 deletion syndrome	10084363	0	1185	2	20269731	20270918	0			N		-0.000253203	-3.33307	3.33256	N
Non Cardiovascular	Acquired chromosomal abnormality	10083362	0	1185	3	20269730	20270918	0			N		-0.000337594	-3.22739	3.22671	N
Non Cardiovascular	Chromosomal deletion	10061764	0	1185	44	20269689	20270918	0			N		-0.00379339	-2.92227	2.91468	N
Non Cardiovascular	Chromosomal mutation	10061765	0	1185	23	20269710	20270918	0			N		-0.00202438	-2.9481	2.94406	N
Non Cardiovascular	Chromosomal microduplication	10088883	0	1185	1	20269732	20270918	0			N		-0.000168807	-3.53503	3.53469	N
Non Cardiovascular	Foetal chromosome abnormality	10064041	0	1185	40	20269693	20270918	0			N		-0.0034566	-2.92502	2.91811	N
Non Cardiovascular	Mosaicism	10068052	0	1185	5	20269728	20270918	0			N		-0.000506362	-3.11821	3.1172	N
Non Cardiovascular	Cytogenetic abnormality	10067477	0	1185	281	20269452	20270918	0			N		-0.0236089	-2.91532	2.86811	N
Non Cardiovascular	Chimerism	10068051	0	1185	47	20269686	20270918	0			N		-0.00404593	-2.92054	2.91245	N
Non Cardiovascular	Swyer syndrome	10084327	0	1185	1	20269732	20270918	0			N		-0.000168807	-3.53503	3.53469	N
Non Cardiovascular	X-linked chromosomal disorder	10056554	0	1185	1	20269732	20270918	0			N		-0.000168807	-3.53503	3.53469	N
Non Cardiovascular	XXX syndrome	10076910	0	1185	1	20269732	20270918	0			N		-0.000168807	-3.53503	3.53469	N
Non Cardiovascular	Fragile X syndrome	10017324	0	1185	12	20269721	20270918	0			N		-0.00109689	-2.99658	2.99439	N
Non Cardiovascular	Klinefelter's syndrome	10023463	0	1185	16	20269717	20270918	0			N		-0.00143423	-2.97166	2.96879	N
Non Cardiovascular	Turner's syndrome	10045181	0	1185	43	20269690	20270918	0			N		-0.0037092	-2.92291	2.91549	N
Non Cardiovascular	Sex chromosome abnormality	10061513	0	1185	4	20269729	20270918	0			N		-0.00042198	-3.16232	3.16147	N
Non Cardiovascular	Gonadal dysgenesis	10018504	0	1185	2	20269731	20270918	0			N		-0.000253203	-3.33307	3.33256	N
Non Cardiovascular	CYP1A2 polymorphism	10075651	0	1185	1	20269732	20270918	0			N		-0.000168807	-3.53503	3.53469	N
Non Cardiovascular	CYP2B6 polymorphism	10073943	0	1185	1	20269732	20270918	0			N		-0.000168807	-3.53503	3.53469	N
Non Cardiovascular	CYP2C19 polymorphism	10071603	0	1185	8	20269725	20270918	0			N		-0.000759476	-3.04338	3.04186	N
Non Cardiovascular	CYP2D6 polymorphism	10071601	0	1185	13	20269720	20270918	0			N		-0.00118123	-2.98902	2.98666	N
Non Cardiovascular	CYP3A4 polymorphism	10082012	0	1185	11	20269722	20270918	0			N		-0.00101255	-3.00539	3.00337	N
Non Cardiovascular	CYP3A5 polymorphism	10083372	0	1185	1	20269732	20270918	0			N		-0.000168807	-3.53503	3.53469	N
Non Cardiovascular	NAT2 polymorphism	10071600	0	1185	3	20269730	20270918	0			N		-0.000337594	-3.22739	3.22671	N
Non Cardiovascular	UGT1A1 gene polymorphism	10075771	0	1185	2	20269731	20270918	0			N		-0.000253203	-3.33307	3.33256	N
Non Cardiovascular	Genetic polymorphism	10071602	0	1185	23	20269710	20270918	0			N		-0.00202438	-2.9481	2.94406	N
Non Cardiovascular	ASXL1 gene mutation	10084611	0	1185	4	20269729	20270918	0			N		-0.00042198	-3.16232	3.16147	N
Non Cardiovascular	Alagille syndrome	10053870	0	1185	6	20269727	20270918	0			N		-0.000590738	-3.08634	3.08516	N
Non Cardiovascular	BCOR gene mutation	10084625	0	1185	1	20269732	20270918	0			N		-0.000168807	-3.53503	3.53469	N
Non Cardiovascular	BRAF gene mutation	10075648	0	1185	58	20269675	20270918	0			N		-0.00497152	-2.91592	2.90597	N
Non Cardiovascular	BRCA1 gene mutation	10071980	0	1185	40	20269693	20270918	0			N		-0.0034566	-2.92502	2.91811	N
Non Cardiovascular	BRCA2 gene mutation	10071981	0	1185	62	20269671	20270918	0			N		-0.00530795	-2.91471	2.9041	N
Non Cardiovascular	Barakat syndrome	10075281	0	1185	1	20269732	20270918	0			N		-0.000168807	-3.53503	3.53469	N
Non Cardiovascular	Blau syndrome	10071755	0	1185	12	20269721	20270918	0			N		-0.00109689	-2.99658	2.99439	N
Non Cardiovascular	C-kit gene mutation	10071973	0	1185	11	20269722	20270918	0			N		-0.00101255	-3.00539	3.00337	N
Non Cardiovascular	CALR gene mutation	10084606	0	1185	3	20269730	20270918	0			N		-0.000337594	-3.22739	3.22671	N
Non Cardiovascular	CBL gene mutation	10084604	0	1185	1	20269732	20270918	0			N		-0.000168807	-3.53503	3.53469	N
Non Cardiovascular	CFTR gene mutation	10082864	0	1185	15	20269718	20270918	0			N		-0.0013499	-2.97672	2.97402	N
Non Cardiovascular	CHARGE syndrome	10064063	0	1185	6	20269727	20270918	0			N		-0.000590738	-3.08634	3.08516	N
Non Cardiovascular	Carney complex	10076601	0	1185	1	20269732	20270918	0			N		-0.000168807	-3.53503	3.53469	N
Non Cardiovascular	DNA mismatch repair protein gene mutation	10078672	0	1185	11	20269722	20270918	0			N		-0.00101255	-3.00539	3.00337	N
Non Cardiovascular	Abnormal DNA methylation	10084827	0	1185	1	20269732	20270918	0			N		-0.000168807	-3.53503	3.53469	N
Non Cardiovascular	EGFR gene mutation	10071975	0	1185	239	20269494	20270918	0			N		-0.0201171	-2.91273	2.87249	N
Non Cardiovascular	EZH2 gene mutation	10084613	0	1185	2	20269731	20270918	0			N		-0.000253203	-3.33307	3.33256	N
Non Cardiovascular	FLT3 gene mutation	10084619	0	1185	8	20269725	20270918	0			N		-0.000759476	-3.04338	3.04186	N
Non Cardiovascular	GATA2 deficiency	10086705	0	1185	2	20269731	20270918	0			N		-0.000253203	-3.33307	3.33256	N
Non Cardiovascular	HER2 protein overexpression	10075638	0	1185	3	20269730	20270918	0			N		-0.000337594	-3.22739	3.22671	N
Non Cardiovascular	HER2 gene amplification	10075653	0	1185	11	20269722	20270918	0			N		-0.00101255	-3.00539	3.00337	N
Non Cardiovascular	HERG gene mutation	10071976	0	1185	1	20269732	20270918	0			N		-0.000168807	-3.53503	3.53469	N
Non Cardiovascular	Janus kinase 2 mutation	10072206	0	1185	46	20269687	20270918	0			N		-0.00396175	-2.92109	2.91317	N
Non Cardiovascular	KMT2A gene mutation	10084605	0	1185	5	20269728	20270918	0			N		-0.000506362	-3.11821	3.1172	N
Non Cardiovascular	Kleefstra syndrome	10079365	0	1185	3	20269730	20270918	0			N		-0.000337594	-3.22739	3.22671	N
Non Cardiovascular	N-ras gene mutation	10071972	0	1185	5	20269728	20270918	0			N		-0.000506362	-3.11821	3.1172	N
Non Cardiovascular	NPM1 gene mutation	10084615	0	1185	14	20269719	20270918	0			N		-0.00126557	-2.98246	2.97993	N
Non Cardiovascular	NTRK gene amplification	10088796	0	1185	1	20269732	20270918	0			N		-0.000168807	-3.53503	3.53469	N
Non Cardiovascular	NTRK gene fusion overexpression	10081769	0	1185	2	20269731	20270918	0			N		-0.000253203	-3.33307	3.33256	N
Non Cardiovascular	PCSK9 gene mutation	10088568	0	1185	1	20269732	20270918	0			N		-0.000168807	-3.53503	3.53469	N
Non Cardiovascular	PIK3CA-activated mutation	10081234	0	1185	244	20269489	20270918	0			N		-0.0205332	-2.91302	2.87195	N
Non Cardiovascular	PIK3CA related overgrowth spectrum	10081236	0	1185	4	20269729	20270918	0			N		-0.00042198	-3.16232	3.16147	N
Non Cardiovascular	PTEN gene mutation	10071986	0	1185	5	20269728	20270918	0			N		-0.000506362	-3.11821	3.1172	N
Non Cardiovascular	PTPN11 gene mutation	10084624	0	1185	1	20269732	20270918	0			N		-0.000168807	-3.53503	3.53469	N
Non Cardiovascular	RET gene mutation	10071987	0	1185	10	20269723	20270918	0			N		-0.000928194	-3.01578	3.01393	N
Non Cardiovascular	ROS1 gene rearrangement	10082790	0	1185	2	20269731	20270918	0			N		-0.000253203	-3.33307	3.33256	N
Non Cardiovascular	RUNX1 gene mutation	10084620	0	1185	4	20269729	20270918	0			N		-0.00042198	-3.16232	3.16147	N
Non Cardiovascular	SF3B1 gene mutation	10084621	0	1185	1	20269732	20270918	0			N		-0.000168807	-3.53503	3.53469	N
Non Cardiovascular	TET2 gene mutation	10084622	0	1185	3	20269730	20270918	0			N		-0.000337594	-3.22739	3.22671	N
Non Cardiovascular	TP53 gene mutation	10084609	0	1185	30	20269703	20270918	0			N		-0.00261429	-2.93537	2.93014	N
Non Cardiovascular	UGT1A1 gene mutation	10071988	0	1185	3	20269730	20270918	0			N		-0.000337594	-3.22739	3.22671	N
Non Cardiovascular	VEXAS syndrome	10085860	0	1185	21	20269712	20270918	0			N		-0.00185579	-2.95328	2.94957	N
Non Cardiovascular	WT1 gene mutation	10084623	0	1185	5	20269728	20270918	0			N		-0.000506362	-3.11821	3.1172	N
Non Cardiovascular	ZRSR2 gene mutation	10084610	0	1185	2	20269731	20270918	0			N		-0.000253203	-3.33307	3.33256	N
Non Cardiovascular	K-ras gene mutation	10069755	0	1185	42	20269691	20270918	0			N		-0.003625	-2.92358	2.91633	N
Non Cardiovascular	Phakomatosis	10048734	0	1185	5	20269728	20270918	0			N		-0.000506362	-3.11821	3.1172	N
Non Cardiovascular	Tuberous sclerosis complex	10080584	0	1185	42	20269691	20270918	0			N		-0.003625	-2.92358	2.91633	N
Non Cardiovascular	Hyper IgE syndrome	10051040	0	1185	68	20269665	20270918	0			N		-0.00581246	-2.91324	2.90162	N
Non Cardiovascular	Hypermutation	10081364	0	1185	85	20269648	20270918	0			N		-0.00724092	-2.91057	2.89609	N
Non Cardiovascular	Acquired gene mutation	10069754	0	1185	714	20269019	20270918	0			N		-0.0591238	-2.94775	2.8295	N
Non Cardiovascular	Gene mutation	10064571	0	1185	931	20268802	20270918	0			N		-0.0765987	-2.96475	2.81155	N
Non Cardiovascular	Familial amyloidosis	10016202	0	1185	11	20269722	20270918	0			N		-0.00101255	-3.00539	3.00337	N
Non Cardiovascular	Anaplastic lymphoma kinase gene mutation	10071977	0	1185	43	20269690	20270918	0			N		-0.0037092	-2.92291	2.91549	N
Non Cardiovascular	Gap junction protein beta 2 gene mutation	10082218	0	1185	3	20269730	20270918	0			N		-0.000337594	-3.22739	3.22671	N
Non Cardiovascular	Checkpoint kinase 2 gene mutation	10081927	0	1185	2	20269731	20270918	0			N		-0.000253203	-3.33307	3.33256	N
Non Cardiovascular	Cowden's disease	10051906	0	1185	1	20269732	20270918	0			N		-0.000168807	-3.53503	3.53469	N
Non Cardiovascular	Transgenerational epigenetic inheritance	10083374	0	1185	2	20269731	20270918	0			N		-0.000253203	-3.33307	3.33256	N
Non Cardiovascular	Tyrosine kinase mutation	10071990	0	1185	17	20269716	20270918	0			N		-0.00151855	-2.96716	2.96412	N
Non Cardiovascular	Li-Fraumeni syndrome	10066795	0	1185	9	20269724	20270918	0			N		-0.000843837	-3.02823	3.02654	N
Non Cardiovascular	Menkes' syndrome	10027294	0	1185	3	20269730	20270918	0			N		-0.000337594	-3.22739	3.22671	N
Non Cardiovascular	Drug resistance mutation	10087795	0	1185	24	20269709	20270918	0			N		-0.00210867	-2.94583	2.94162	N
Non Cardiovascular	Triple A syndrome	10073592	0	1185	2	20269731	20270918	0			N		-0.000253203	-3.33307	3.33256	N
Non Cardiovascular	Wolfram syndrome	10078338	0	1185	1	20269732	20270918	0			N		-0.000168807	-3.53503	3.53469	N
Non Cardiovascular	Holt-Oram syndrome	10050469	0	1185	2	20269731	20270918	0			N		-0.000253203	-3.33307	3.33256	N
Non Cardiovascular	Androgen receptor gene overexpression	10071979	0	1185	4	20269729	20270918	0			N		-0.00042198	-3.16232	3.16147	N
Non Cardiovascular	Vascular endothelial growth factor overexpression	10071989	0	1185	3	20269730	20270918	0			N		-0.000337594	-3.22739	3.22671	N
Non Cardiovascular	Platelet-derived growth factor receptor gene mutation	10075655	0	1185	5	20269728	20270918	0			N		-0.000506362	-3.11821	3.1172	N
Non Cardiovascular	Oculopharyngeal dystrophy	10052181	0	1185	2	20269731	20270918	0			N		-0.000253203	-3.33307	3.33256	N
Non Cardiovascular	Hereditary neuropathic amyloidosis	10019889	0	1185	32	20269701	20270918	0			N		-0.00278279	-2.93276	2.9272	N
Non Cardiovascular	Hereditary angioedema	10019860	0	1185	4323	20265410	20270918	0			N		-0.325371	-3.21231	2.56157	N
Non Cardiovascular	Hereditary angioedema with C1 esterase inhibitor deficiency	10080955	0	1185	16	20269717	20270918	0			N		-0.00143423	-2.97166	2.96879	N
Non Cardiovascular	Hereditary angioedema with normal C1 esterase inhibitor	10080953	0	1185	8	20269725	20270918	0			N		-0.000759476	-3.04338	3.04186	N
Non Cardiovascular	Isocitrate dehydrogenase gene mutation	10080848	0	1185	9	20269724	20270918	0			N		-0.000843837	-3.02823	3.02654	N
Non Cardiovascular	Progeria	10036794	0	1185	2	20269731	20270918	0			N		-0.000253203	-3.33307	3.33256	N
Non Cardiovascular	Fatal familial insomnia	10072077	0	1185	2	20269731	20270918	0			N		-0.000253203	-3.33307	3.33256	N
Non Cardiovascular	Mutagenic effect	10028400	0	1185	7	20269726	20270918	0			N		-0.000675109	-3.06224	3.06089	N
Non Cardiovascular	Autoinflammation with infantile enterocolitis	10084306	0	1185	1	20269732	20270918	0			N		-0.000168807	-3.53503	3.53469	N
Non Cardiovascular	11-beta-hydroxylase deficiency	10000002	0	1185	1	20269732	20270918	0			N		-0.000168807	-3.53503	3.53469	N
Non Cardiovascular	21-hydroxylase deficiency	10000021	0	1185	2	20269731	20270918	0			N		-0.000253203	-3.33307	3.33256	N
Non Cardiovascular	5-alpha-reductase deficiency	10000029	0	1185	7	20269726	20270918	0			N		-0.000675109	-3.06224	3.06089	N
Non Cardiovascular	Bile acid synthesis disorder	10088265	0	1185	1	20269732	20270918	0			N		-0.000168807	-3.53503	3.53469	N
Non Cardiovascular	Fabry's disease	10016016	0	1185	45	20269688	20270918	0			N		-0.00387757	-2.92167	2.91391	N
Non Cardiovascular	GM2 gangliosidosis	10083933	0	1185	7	20269726	20270918	0			N		-0.000675109	-3.06224	3.06089	N
Non Cardiovascular	Gaucher's disease type III	10075699	0	1185	2	20269731	20270918	0			N		-0.000253203	-3.33307	3.33256	N
Non Cardiovascular	Gaucher's disease type I	10075697	0	1185	4	20269729	20270918	0			N		-0.00042198	-3.16232	3.16147	N
Non Cardiovascular	Galactosialidosis	10083306	0	1185	1	20269732	20270918	0			N		-0.000168807	-3.53503	3.53469	N
Non Cardiovascular	Gaucher's disease	10018048	0	1185	23	20269710	20270918	0			N		-0.00202438	-2.9481	2.94406	N
Non Cardiovascular	Hermansky-Pudlak syndrome	10071775	0	1185	4	20269729	20270918	0			N		-0.00042198	-3.16232	3.16147	N
Non Cardiovascular	Krabbe's disease	10023492	0	1185	1	20269732	20270918	0			N		-0.000168807	-3.53503	3.53469	N
Non Cardiovascular	Leukodystrophy	10024381	0	1185	10	20269723	20270918	0			N		-0.000928194	-3.01578	3.01393	N
Non Cardiovascular	Niemann-Pick disease	10029403	0	1185	17	20269716	20270918	0			N		-0.00151855	-2.96716	2.96412	N
Non Cardiovascular	Pelizaeus-Merzbacher disease	10067610	0	1185	1	20269732	20270918	0			N		-0.000168807	-3.53503	3.53469	N
Non Cardiovascular	Lysosomal acid lipase deficiency	10077267	0	1185	4	20269729	20270918	0			N		-0.00042198	-3.16232	3.16147	N
Non Cardiovascular	Lysosomal storage disorder	10086694	0	1185	4	20269729	20270918	0			N		-0.00042198	-3.16232	3.16147	N
Non Cardiovascular	Neuronal ceroid lipofuscinosis	10074607	0	1185	5	20269728	20270918	0			N		-0.000506362	-3.11821	3.1172	N
Non Cardiovascular	Dysmyelination	10067601	0	1185	2	20269731	20270918	0			N		-0.000253203	-3.33307	3.33256	N
Non Cardiovascular	Mucopolysaccharidosis	10028093	0	1185	2	20269731	20270918	0			N		-0.000253203	-3.33307	3.33256	N
Non Cardiovascular	Mucopolysaccharidosis I	10056886	0	1185	6	20269727	20270918	0			N		-0.000590738	-3.08634	3.08516	N
Non Cardiovascular	Mucopolysaccharidosis II	10056889	0	1185	23	20269710	20270918	0			N		-0.00202438	-2.9481	2.94406	N
Non Cardiovascular	Mucopolysaccharidosis III	10056890	0	1185	1	20269732	20270918	0			N		-0.000168807	-3.53503	3.53469	N
Non Cardiovascular	Mucopolysaccharidosis IV	10028095	0	1185	1	20269732	20270918	0			N		-0.000168807	-3.53503	3.53469	N
Non Cardiovascular	Mucopolysaccharidosis VI	10056892	0	1185	1	20269732	20270918	0			N		-0.000168807	-3.53503	3.53469	N
Non Cardiovascular	Lipidosis	10024585	0	1185	14	20269719	20270918	0			N		-0.00126557	-2.98246	2.97993	N
Non Cardiovascular	Mucolipidosis	10072939	0	1185	1	20269732	20270918	0			N		-0.000168807	-3.53503	3.53469	N
Non Cardiovascular	Mucolipidosis type I	10072927	0	1185	1	20269732	20270918	0			N		-0.000168807	-3.53503	3.53469	N
Non Cardiovascular	Rett syndrome	10077709	0	1185	1	20269732	20270918	0			N		-0.000168807	-3.53503	3.53469	N
Non Cardiovascular	Aminoaciduria	10001939	0	1185	58	20269675	20270918	0			N		-0.00497152	-2.91592	2.90597	N
Non Cardiovascular	Carbamoyl phosphate synthetase deficiency	10058297	0	1185	1	20269732	20270918	0			N		-0.000168807	-3.53503	3.53469	N
Non Cardiovascular	Albinism	10001557	0	1185	2	20269731	20270918	0			N		-0.000253203	-3.33307	3.33256	N
Non Cardiovascular	Phenylketonuria	10034872	0	1185	14	20269719	20270918	0			N		-0.00126557	-2.98246	2.97993	N
Non Cardiovascular	Pyruvate dehydrogenase complex deficiency	10084109	0	1185	1	20269732	20270918	0			N		-0.000168807	-3.53503	3.53469	N
Non Cardiovascular	Hyperprolinaemia	10058509	0	1185	2	20269731	20270918	0			N		-0.000253203	-3.33307	3.33256	N
Non Cardiovascular	Hyperglycinaemia	10080883	0	1185	13	20269720	20270918	0			N		-0.00118123	-2.98902	2.98666	N
Non Cardiovascular	Hypermethioninaemia	10051245	0	1185	14	20269719	20270918	0			N		-0.00126557	-2.98246	2.97993	N
Non Cardiovascular	Hyperpipecolic acidaemia	10082383	0	1185	2	20269731	20270918	0			N		-0.000253203	-3.33307	3.33256	N
Non Cardiovascular	Homocystinuria	10020365	0	1185	1	20269732	20270918	0			N		-0.000168807	-3.53503	3.53469	N
Non Cardiovascular	Homocystinaemia	10048707	0	1185	3	20269730	20270918	0			N		-0.000337594	-3.22739	3.22671	N
Non Cardiovascular	Glutathione synthetase deficiency	10079364	0	1185	9	20269724	20270918	0			N		-0.000843837	-3.02823	3.02654	N
Non Cardiovascular	Alkaptonuria	10001689	0	1185	2	20269731	20270918	0			N		-0.000253203	-3.33307	3.33256	N
Non Cardiovascular	Creatine deficiency syndrome	10084104	0	1185	1	20269732	20270918	0			N		-0.000168807	-3.53503	3.53469	N
Non Cardiovascular	Methylmalonic acidaemia	10088602	0	1185	7	20269726	20270918	0			N		-0.000675109	-3.06224	3.06089	N
Non Cardiovascular	Arginase deficiency	10062695	0	1185	1	20269732	20270918	0			N		-0.000168807	-3.53503	3.53469	N
Non Cardiovascular	Argininosuccinate synthetase deficiency	10058298	0	1185	4	20269729	20270918	0			N		-0.00042198	-3.16232	3.16147	N
Non Cardiovascular	Argininosuccinate lyase deficiency	10058299	0	1185	3	20269730	20270918	0			N		-0.000337594	-3.22739	3.22671	N
Non Cardiovascular	Tyrosinaemia	10063443	0	1185	4	20269729	20270918	0			N		-0.00042198	-3.16232	3.16147	N
Non Cardiovascular	Ornithine transcarbamoylase deficiency	10052450	0	1185	5	20269728	20270918	0			N		-0.000506362	-3.11821	3.1172	N
Non Cardiovascular	Urea cycle disorder	10080020	0	1185	9	20269724	20270918	0			N		-0.000843837	-3.02823	3.02654	N
Non Cardiovascular	Tetrahydrobiopterin deficiency	10069116	0	1185	1	20269732	20270918	0			N		-0.000168807	-3.53503	3.53469	N
Non Cardiovascular	Aspartate-glutamate-transporter deficiency	10079140	0	1185	2	20269731	20270918	0			N		-0.000253203	-3.33307	3.33256	N
Non Cardiovascular	Inborn error of amino acid metabolism	10084108	0	1185	4	20269729	20270918	0			N		-0.00042198	-3.16232	3.16147	N
Non Cardiovascular	Methylenetetrahydrofolate reductase gene mutation	10074753	0	1185	17	20269716	20270918	0			N		-0.00151855	-2.96716	2.96412	N
Non Cardiovascular	Methylenetetrahydrofolate reductase deficiency	10070309	0	1185	10	20269723	20270918	0			N		-0.000928194	-3.01578	3.01393	N
Non Cardiovascular	Hereditary alpha tryptasaemia	10087980	0	1185	5	20269728	20270918	0			N		-0.000506362	-3.11821	3.1172	N
Non Cardiovascular	Cystinosis	10011777	0	1185	7	20269726	20270918	0			N		-0.000675109	-3.06224	3.06089	N
Non Cardiovascular	Cystinuria	10011778	0	1185	3	20269730	20270918	0			N		-0.000337594	-3.22739	3.22671	N
Non Cardiovascular	Hydroxyprolinaemia	10053148	0	1185	1	20269732	20270918	0			N		-0.000168807	-3.53503	3.53469	N
Non Cardiovascular	2-Hydroxyglutaric aciduria	10078971	0	1185	1	20269732	20270918	0			N		-0.000168807	-3.53503	3.53469	N
Non Cardiovascular	Alpha-1 antitrypsin deficiency	10083869	0	1185	51	20269682	20270918	0			N		-0.00438257	-2.91859	2.90982	N
Non Cardiovascular	Hypophosphatasia	10049933	0	1185	28	20269705	20270918	0			N		-0.00244577	-2.93836	2.93347	N
Non Cardiovascular	Hyper IgD syndrome	10072010	0	1185	5	20269728	20270918	0			N		-0.000506362	-3.11821	3.1172	N
Non Cardiovascular	Mevalonate kinase deficiency	10072221	0	1185	4	20269729	20270918	0			N		-0.00042198	-3.16232	3.16147	N
Non Cardiovascular	Pseudocholinesterase deficiency	10062674	0	1185	17	20269716	20270918	0			N		-0.00151855	-2.96716	2.96412	N
Non Cardiovascular	Trimethylaminuria	10068233	0	1185	26	20269707	20270918	0			N		-0.00227723	-2.94181	2.93725	N
Non Cardiovascular	Inborn error of metabolism	10062018	0	1185	6	20269727	20270918	0			N		-0.000590738	-3.08634	3.08516	N
Non Cardiovascular	Acetylcholinesterase deficiency	10071435	0	1185	1	20269732	20270918	0			N		-0.000168807	-3.53503	3.53469	N
Non Cardiovascular	Gilbert's syndrome	10018267	0	1185	117	20269616	20270918	0			N		-0.00992597	-2.90873	2.88888	N
Non Cardiovascular	Crigler-Najjar syndrome	10011386	0	1185	1	20269732	20270918	0			N		-0.000168807	-3.53503	3.53469	N
Non Cardiovascular	Galactosaemia	10017604	0	1185	9	20269724	20270918	0			N		-0.000843837	-3.02823	3.02654	N
Non Cardiovascular	Pyruvate carboxylase deficiency	10077944	0	1185	2	20269731	20270918	0			N		-0.000253203	-3.33307	3.33256	N
Non Cardiovascular	Metabolic myopathy	10068836	0	1185	3	20269730	20270918	0			N		-0.000337594	-3.22739	3.22671	N
Non Cardiovascular	Glucose-6-phosphate dehydrogenase deficiency	10018444	0	1185	70	20269663	20270918	0			N		-0.00598058	-2.91283	2.90087	N
Non Cardiovascular	Carbohydrate metabolism disorder	10061023	0	1185	30	20269703	20270918	0			N		-0.00261429	-2.93537	2.93014	N
Non Cardiovascular	Glycogen storage disease type VII	10053241	0	1185	2	20269731	20270918	0			N		-0.000253203	-3.33307	3.33256	N
Non Cardiovascular	Glycogen storage disease type VIII	10053242	0	1185	5	20269728	20270918	0			N		-0.000506362	-3.11821	3.1172	N
Non Cardiovascular	Glycogen storage disorder	10061990	0	1185	8	20269725	20270918	0			N		-0.000759476	-3.04338	3.04186	N
Non Cardiovascular	Glycogen storage disease type I	10018464	0	1185	2	20269731	20270918	0			N		-0.000253203	-3.33307	3.33256	N
Non Cardiovascular	Glycogen storage disease type II	10053185	0	1185	28	20269705	20270918	0			N		-0.00244577	-2.93836	2.93347	N
Non Cardiovascular	Glycogen storage disease type V	10018462	0	1185	9	20269724	20270918	0			N		-0.000843837	-3.02823	3.02654	N
Non Cardiovascular	Congenital disorder of glycosylation	10075892	0	1185	2	20269731	20270918	0			N		-0.000253203	-3.33307	3.33256	N
Non Cardiovascular	Hereditary fructose intolerance	10019878	0	1185	1	20269732	20270918	0			N		-0.000168807	-3.53503	3.53469	N
Non Cardiovascular	Sucrase-isomaltase deficiency	10066387	0	1185	3	20269730	20270918	0			N		-0.000337594	-3.22739	3.22671	N
Non Cardiovascular	3-hydroxyacetyl-coenzyme A dehydrogenase deficiency	10072273	0	1185	1	20269732	20270918	0			N		-0.000168807	-3.53503	3.53469	N
Non Cardiovascular	Smith-Lemli-Opitz syndrome	10078573	0	1185	6	20269727	20270918	0			N		-0.000590738	-3.08634	3.08516	N
Non Cardiovascular	Barth syndrome	10078537	0	1185	2	20269731	20270918	0			N		-0.000253203	-3.33307	3.33256	N
Non Cardiovascular	Long-chain acyl-coenzyme A dehydrogenase deficiency	10072653	0	1185	5	20269728	20270918	0			N		-0.000506362	-3.11821	3.1172	N
Non Cardiovascular	Short-chain acyl-coenzyme A dehydrogenase deficiency	10072655	0	1185	4	20269729	20270918	0			N		-0.00042198	-3.16232	3.16147	N
Non Cardiovascular	Type III hyperlipidaemia	10060751	0	1185	4	20269729	20270918	0			N		-0.00042198	-3.16232	3.16147	N
Non Cardiovascular	Type IIa hyperlipidaemia	10045261	0	1185	111	20269622	20270918	0			N		-0.0094229	-2.90888	2.89003	N
Non Cardiovascular	Type V hyperlipidaemia	10060755	0	1185	144	20269589	20270918	0			N		-0.0121876	-2.90872	2.88435	N
Non Cardiovascular	Type II hyperlipidaemia	10045254	0	1185	2	20269731	20270918	0			N		-0.000253203	-3.33307	3.33256	N
Non Cardiovascular	Type IIb hyperlipidaemia	10045263	0	1185	7	20269726	20270918	0			N		-0.000675109	-3.06224	3.06089	N
Non Cardiovascular	Type IV hyperlipidaemia	10060753	0	1185	1	20269732	20270918	0			N		-0.000168807	-3.53503	3.53469	N
Non Cardiovascular	Very long-chain acyl-coenzyme A dehydrogenase deficiency	10072656	0	1185	1	20269732	20270918	0			N		-0.000168807	-3.53503	3.53469	N
Non Cardiovascular	Familial hypertriglyceridaemia	10059183	0	1185	3	20269730	20270918	0			N		-0.000337594	-3.22739	3.22671	N
Non Cardiovascular	Lecithin-cholesterol acyltransferase deficiency	10077917	0	1185	9	20269724	20270918	0			N		-0.000843837	-3.02823	3.02654	N
Non Cardiovascular	Carnitine palmitoyltransferase deficiency	10050215	0	1185	4	20269729	20270918	0			N		-0.00042198	-3.16232	3.16147	N
Non Cardiovascular	Abetalipoproteinaemia	10083851	0	1185	1	20269732	20270918	0			N		-0.000168807	-3.53503	3.53469	N
Non Cardiovascular	Congenital carnitine deficiency	10062698	0	1185	1	20269732	20270918	0			N		-0.000168807	-3.53503	3.53469	N
Non Cardiovascular	Inborn error of lipid metabolism	10072272	0	1185	1	20269732	20270918	0			N		-0.000168807	-3.53503	3.53469	N
Non Cardiovascular	Fatty acid oxidation disorder	10077951	0	1185	1	20269732	20270918	0			N		-0.000168807	-3.53503	3.53469	N
Non Cardiovascular	Medium-chain acyl-coenzyme A dehydrogenase deficiency	10072654	0	1185	8	20269725	20270918	0			N		-0.000759476	-3.04338	3.04186	N
Non Cardiovascular	Porphyria non-acute	10036186	0	1185	73	20269660	20270918	0			N		-0.00623274	-2.91226	2.8998	N
Non Cardiovascular	Porphyria acute	10036182	0	1185	373	20269360	20270918	0			N		-0.0312283	-2.92169	2.85923	N
Non Cardiovascular	Porphyria	10036181	0	1185	83	20269650	20270918	0			N		-0.00707294	-2.9108	2.89665	N
Non Cardiovascular	Hypoxanthine-guanine phosphoribosyl transferase deficiency	10075774	0	1185	2	20269731	20270918	0			N		-0.000253203	-3.33307	3.33256	N
Non Cardiovascular	Adenylosuccinate lyase deficiency	10081681	0	1185	1	20269732	20270918	0			N		-0.000168807	-3.53503	3.53469	N
Non Cardiovascular	Adenine phosphoribosyl transferase deficiency	10072609	0	1185	1	20269732	20270918	0			N		-0.000168807	-3.53503	3.53469	N
Non Cardiovascular	Dihydropyrimidine dehydrogenase deficiency	10052622	0	1185	49	20269684	20270918	0			N		-0.00421426	-2.91952	2.91109	N
Non Cardiovascular	Oroticaciduria congenital	10052773	0	1185	1	20269732	20270918	0			N		-0.000168807	-3.53503	3.53469	N
Non Cardiovascular	Postauricular fistula	10036329	0	1185	1	20269732	20270918	0			N		-0.000168807	-3.53503	3.53469	N
Non Cardiovascular	Branchio-oto-renal syndrome	10071135	0	1185	2	20269731	20270918	0			N		-0.000253203	-3.33307	3.33256	N
Non Cardiovascular	Ear malformation	10014016	0	1185	84	20269649	20270918	0			N		-0.00715693	-2.91068	2.89637	N
Non Cardiovascular	Congenital anomaly of inner ear	10062340	0	1185	7	20269726	20270918	0			N		-0.000675109	-3.06224	3.06089	N
Non Cardiovascular	Anomaly of middle ear congenital	10060957	0	1185	3	20269730	20270918	0			N		-0.000337594	-3.22739	3.22671	N
Non Cardiovascular	Deaf mutism	10011875	0	1185	3	20269730	20270918	0			N		-0.000337594	-3.22739	3.22671	N
Non Cardiovascular	Auditory neuropathy spectrum disorder	10072198	0	1185	22	20269711	20270918	0			N		-0.00194009	-2.95058	2.9467	N
Non Cardiovascular	Deafness congenital	10011882	0	1185	30	20269703	20270918	0			N		-0.00261429	-2.93537	2.93014	N
Non Cardiovascular	Congenital hearing disorder	10010493	0	1185	53	20269680	20270918	0			N		-0.00455087	-2.91774	2.90864	N
Non Cardiovascular	Low set ears	10024929	0	1185	98	20269635	20270918	0			N		-0.00833232	-2.90947	2.8928	N
Non Cardiovascular	Accessory auricle	10000361	0	1185	17	20269716	20270918	0			N		-0.00151855	-2.96716	2.96412	N
Non Cardiovascular	Protuberant ear	10071232	0	1185	1	20269732	20270918	0			N		-0.000168807	-3.53503	3.53469	N
Non Cardiovascular	Constricted ear deformity	10071233	0	1185	3	20269730	20270918	0			N		-0.000337594	-3.22739	3.22671	N
Non Cardiovascular	External auditory canal atresia	10054875	0	1185	26	20269707	20270918	0			N		-0.00227723	-2.94181	2.93725	N
Non Cardiovascular	Anotia	10002654	0	1185	18	20269715	20270918	0			N		-0.00160287	-2.96314	2.95993	N
Non Cardiovascular	Congenital aural fistula	10054215	0	1185	1	20269732	20270918	0			N		-0.000168807	-3.53503	3.53469	N
Non Cardiovascular	Anomaly of external ear congenital	10062339	0	1185	71	20269662	20270918	0			N		-0.00606464	-2.91263	2.9005	N
Non Cardiovascular	Microtia	10027555	0	1185	52	20269681	20270918	0			N		-0.00446672	-2.91815	2.90922	N
Non Cardiovascular	Malformation biliary	10025523	0	1185	7	20269726	20270918	0			N		-0.000675109	-3.06224	3.06089	N
Non Cardiovascular	Biliary hamartoma	10074610	0	1185	11	20269722	20270918	0			N		-0.00101255	-3.00539	3.00337	N
Non Cardiovascular	Gallbladder agenesis	10079018	0	1185	5	20269728	20270918	0			N		-0.000506362	-3.11821	3.1172	N
Non Cardiovascular	Polycystic liver disease	10048834	0	1185	38	20269695	20270918	0			N		-0.00328818	-2.92664	2.92006	N
Non Cardiovascular	Progressive familial intrahepatic cholestasis	10076033	0	1185	2	20269731	20270918	0			N		-0.000253203	-3.33307	3.33256	N
Non Cardiovascular	Cystic fibrosis hepatic disease	10068289	0	1185	7	20269726	20270918	0			N		-0.000675109	-3.06224	3.06089	N
Non Cardiovascular	Gestational alloimmune liver disease	10088236	0	1185	2	20269731	20270918	0			N		-0.000253203	-3.33307	3.33256	N
Non Cardiovascular	Congenital absence of bile ducts	10010317	0	1185	14	20269719	20270918	0			N		-0.00126557	-2.98246	2.97993	N
Non Cardiovascular	Gallbladder anomaly congenital	10061163	0	1185	3	20269730	20270918	0			N		-0.000337594	-3.22739	3.22671	N
Non Cardiovascular	Congenital hepatobiliary anomaly	10061065	0	1185	10	20269723	20270918	0			N		-0.000928194	-3.01578	3.01393	N
Non Cardiovascular	Dilatation intrahepatic duct congenital	10013003	0	1185	4	20269729	20270918	0			N		-0.00042198	-3.16232	3.16147	N
Non Cardiovascular	Congenital hepatic fibrosis	10056533	0	1185	1	20269732	20270918	0			N		-0.000168807	-3.53503	3.53469	N
Non Cardiovascular	Congenital hepatomegaly	10051130	0	1185	17	20269716	20270918	0			N		-0.00151855	-2.96716	2.96412	N
Non Cardiovascular	Neonatal haemochromatosis	10078355	0	1185	1	20269732	20270918	0			N		-0.000168807	-3.53503	3.53469	N
Non Cardiovascular	Hereditary haemochromatosis	10057873	0	1185	5	20269728	20270918	0			N		-0.000506362	-3.11821	3.1172	N
Non Cardiovascular	Anomalous arrangement of pancreaticobiliary duct	10064902	0	1185	1	20269732	20270918	0			N		-0.000168807	-3.53503	3.53469	N
Non Cardiovascular	Congenital COVID-19	10085080	0	1185	1	20269732	20270918	0			N		-0.000168807	-3.53503	3.53469	N
Non Cardiovascular	Congenital herpes simplex infection	10019949	0	1185	12	20269721	20270918	0			N		-0.00109689	-2.99658	2.99439	N
Non Cardiovascular	Congenital rubella syndrome	10083496	0	1185	1	20269732	20270918	0			N		-0.000168807	-3.53503	3.53469	N
Non Cardiovascular	Congenital cytomegalovirus infection	10010430	0	1185	52	20269681	20270918	0			N		-0.00446672	-2.91815	2.90922	N
Non Cardiovascular	Congenital HIV infection	10010504	0	1185	9	20269724	20270918	0			N		-0.000843837	-3.02823	3.02654	N
Non Cardiovascular	Congenital condyloma	10066944	0	1185	1	20269732	20270918	0			N		-0.000168807	-3.53503	3.53469	N
Non Cardiovascular	Congenital varicella infection	10010668	0	1185	1	20269732	20270918	0			N		-0.000168807	-3.53503	3.53469	N
Non Cardiovascular	Congenital hepatitis B infection	10010496	0	1185	2	20269731	20270918	0			N		-0.000253203	-3.33307	3.33256	N
Non Cardiovascular	Congenital infection	10062343	0	1185	19	20269714	20270918	0			N		-0.00168718	-2.95952	2.95614	N
Non Cardiovascular	Congenital syphilis	10010641	0	1185	12	20269721	20270918	0			N		-0.00109689	-2.99658	2.99439	N
Non Cardiovascular	Congenital syphilitic osteochondritis	10054002	0	1185	14	20269719	20270918	0			N		-0.00126557	-2.98246	2.97993	N
Non Cardiovascular	Congenital toxoplasmosis	10010652	0	1185	20	20269713	20270918	0			N		-0.00177149	-2.95625	2.95271	N
Non Cardiovascular	Congenital tuberculosis	10010657	0	1185	7	20269726	20270918	0			N		-0.000675109	-3.06224	3.06089	N
Non Cardiovascular	Choanal atresia	10008587	0	1185	19	20269714	20270918	0			N		-0.00168718	-2.95952	2.95614	N
Non Cardiovascular	Choanal stenosis	10074053	0	1185	17	20269716	20270918	0			N		-0.00151855	-2.96716	2.96412	N
Non Cardiovascular	Congenital pharyngeal anomaly	10061073	0	1185	4	20269729	20270918	0			N		-0.00042198	-3.16232	3.16147	N
Non Cardiovascular	Hypoplastic nasal cartilage	10074970	0	1185	4	20269729	20270918	0			N		-0.00042198	-3.16232	3.16147	N
Non Cardiovascular	Paranasal sinus hypoplasia	10082941	0	1185	1	20269732	20270918	0			N		-0.000168807	-3.53503	3.53469	N
Non Cardiovascular	Congenital nose malformation	10062347	0	1185	103	20269630	20270918	0			N		-0.00875188	-2.90919	2.89169	N
Non Cardiovascular	Congenital nasal septum deviation	10082221	0	1185	9	20269724	20270918	0			N		-0.000843837	-3.02823	3.02654	N
Non Cardiovascular	Pulmonary hypoplasia	10037407	0	1185	247	20269486	20270918	0			N		-0.0207829	-2.9132	2.87163	N
Non Cardiovascular	Pulmonary sequestration	10059160	0	1185	19	20269714	20270918	0			N		-0.00168718	-2.95952	2.95614	N
Non Cardiovascular	Pulmonary malformation	10037419	0	1185	82	20269651	20270918	0			N		-0.00698894	-2.91092	2.89694	N
Non Cardiovascular	Cystic fibrosis lung	10011763	0	1185	42	20269691	20270918	0			N		-0.003625	-2.92358	2.91633	N
Non Cardiovascular	Pulmonary aplasia	10037322	0	1185	27	20269706	20270918	0			N		-0.0023615	-2.94002	2.9353	N
Non Cardiovascular	Cystic fibrosis	10011762	0	1185	2612	20267121	20270918	0			N		-0.205242	-3.0924	2.68192	N
Non Cardiovascular	Azygos lobe	10069490	0	1185	1	20269732	20270918	0			N		-0.000168807	-3.53503	3.53469	N
Non Cardiovascular	Congenital pulmonary airway malformation	10087693	0	1185	24	20269709	20270918	0			N		-0.00210867	-2.94583	2.94162	N
Non Cardiovascular	Congenital emphysema	10010456	0	1185	10	20269723	20270918	0			N		-0.000928194	-3.01578	3.01393	N
Non Cardiovascular	Congenital pneumonia	10010594	0	1185	24	20269709	20270918	0			N		-0.00210867	-2.94583	2.94162	N
Non Cardiovascular	Congenital bronchomalacia	10010392	0	1185	2	20269731	20270918	0			N		-0.000253203	-3.33307	3.33256	N
Non Cardiovascular	Heritable pulmonary arterial hypertension	10085244	0	1185	2	20269731	20270918	0			N		-0.000253203	-3.33307	3.33256	N
Non Cardiovascular	Bronchial atresia	10081164	0	1185	3	20269730	20270918	0			N		-0.000337594	-3.22739	3.22671	N
Non Cardiovascular	Bronchogenic cyst	10064585	0	1185	5	20269728	20270918	0			N		-0.000506362	-3.11821	3.1172	N
Non Cardiovascular	Congenital diaphragmatic eventration	10010438	0	1185	1	20269732	20270918	0			N		-0.000168807	-3.53503	3.53469	N
Non Cardiovascular	Congenital diaphragmatic anomaly	10061061	0	1185	10	20269723	20270918	0			N		-0.000928194	-3.01578	3.01393	N
Non Cardiovascular	Congenital diaphragmatic hernia	10010439	0	1185	121	20269612	20270918	0			N		-0.0102612	-2.90866	2.88814	N
Non Cardiovascular	Laryngeal cleft	10069115	0	1185	12	20269721	20270918	0			N		-0.00109689	-2.99658	2.99439	N
Non Cardiovascular	Laryngocele	10023885	0	1185	3	20269730	20270918	0			N		-0.000337594	-3.22739	3.22671	N
Non Cardiovascular	Laryngomalacia	10060786	0	1185	109	20269624	20270918	0			N		-0.00925517	-2.90894	2.89043	N
Non Cardiovascular	Laryngeal web	10023871	0	1185	2	20269731	20270918	0			N		-0.000253203	-3.33307	3.33256	N
Non Cardiovascular	Vallecular cyst	10086190	0	1185	1	20269732	20270918	0			N		-0.000168807	-3.53503	3.53469	N
Non Cardiovascular	Tracheal atresia	10054955	0	1185	9	20269724	20270918	0			N		-0.000843837	-3.02823	3.02654	N
Non Cardiovascular	Tracheo-oesophageal fistula	10044310	0	1185	165	20269568	20270918	0			N		-0.0139442	-2.90922	2.88134	N
Non Cardiovascular	Congenital laryngeal stridor	10010527	0	1185	16	20269717	20270918	0			N		-0.00143423	-2.97166	2.96879	N
Non Cardiovascular	Congenital epiglottal anomaly	10062330	0	1185	4	20269729	20270918	0			N		-0.00042198	-3.16232	3.16147	N
Non Cardiovascular	Congenital tracheomalacia	10010654	0	1185	21	20269712	20270918	0			N		-0.00185579	-2.95328	2.94957	N
Non Cardiovascular	Respiratory tract malformation	10038733	0	1185	42	20269691	20270918	0			N		-0.003625	-2.92358	2.91633	N
Non Cardiovascular	Tracheobronchomegaly	10044316	0	1185	15	20269718	20270918	0			N		-0.0013499	-2.97672	2.97402	N
Non Cardiovascular	Congenital pulmonary hypertension	10050701	0	1185	24	20269709	20270918	0			N		-0.00210867	-2.94583	2.94162	N
Non Cardiovascular	Primary ciliary dyskinesia	10069713	0	1185	18	20269715	20270918	0			N		-0.00160287	-2.96314	2.95993	N
Non Cardiovascular	Perlman syndrome	10088870	0	1185	1	20269732	20270918	0			N		-0.000168807	-3.53503	3.53469	N
Non Cardiovascular	VACTERL syndrome	10066022	0	1185	45	20269688	20270918	0			N		-0.00387757	-2.92167	2.91391	N
Non Cardiovascular	Hamartoma	10061193	0	1185	24	20269709	20270918	0			N		-0.00210867	-2.94583	2.94162	N
Non Cardiovascular	Multiple congenital abnormalities	10028182	0	1185	463	20269270	20270918	0			N		-0.0386433	-2.92836	2.85107	N
Non Cardiovascular	Aplasia	10002961	0	1185	830	20268903	20270918	0			N		-0.0684915	-2.95683	2.81985	N
Non Cardiovascular	Overgrowth syndrome	10088693	0	1185	1	20269732	20270918	0			N		-0.000168807	-3.53503	3.53469	N
Non Cardiovascular	Conjoined twins	10010688	0	1185	18	20269715	20270918	0			N		-0.00160287	-2.96314	2.95993	N
Non Cardiovascular	Heterotaxia	10067265	0	1185	46	20269687	20270918	0			N		-0.00396175	-2.92109	2.91317	N
Non Cardiovascular	Hemihypertrophy	10019463	0	1185	5	20269728	20270918	0			N		-0.000506362	-3.11821	3.1172	N
Non Cardiovascular	Foetal malformation	10060919	0	1185	397	20269336	20270918	0			N		-0.0332094	-2.92344	2.85702	N
Non Cardiovascular	Foetal cystic hygroma	10052011	0	1185	18	20269715	20270918	0			N		-0.00160287	-2.96314	2.95993	N
Non Cardiovascular	Congenital teratoma	10052012	0	1185	27	20269706	20270918	0			N		-0.0023615	-2.94002	2.9353	N
Non Cardiovascular	Congenital cyst	10062328	0	1185	24	20269709	20270918	0			N		-0.00210867	-2.94583	2.94162	N
Non Cardiovascular	Congenital dermal sinus	10048728	0	1185	1	20269732	20270918	0			N		-0.000168807	-3.53503	3.53469	N
Non Cardiovascular	Congenital anomaly	10010356	0	1185	1666	20268067	20270918	0			N		-0.134263	-3.02173	2.75321	N
Non Cardiovascular	Congenital midline defect	10079687	0	1185	2	20269731	20270918	0			N		-0.000253203	-3.33307	3.33256	N
Non Cardiovascular	Congenital neoplasm	10078557	0	1185	23	20269710	20270918	0			N		-0.00202438	-2.9481	2.94406	N
Non Cardiovascular	Hereditary disorder	10061205	0	1185	23	20269710	20270918	0			N		-0.00202438	-2.9481	2.94406	N
Non Cardiovascular	Teratogenicity	10043275	0	1185	128	20269605	20270918	0			N		-0.0108478	-2.90861	2.88692	N
Non Cardiovascular	Congenital anomaly in offspring	10063726	0	1185	30	20269703	20270918	0			N		-0.00261429	-2.93537	2.93014	N
Non Cardiovascular	Foetal methotrexate syndrome	10071183	0	1185	39	20269694	20270918	0			N		-0.00337239	-2.92581	2.91906	N
Non Cardiovascular	Foetal warfarin syndrome	10051445	0	1185	5	20269728	20270918	0			N		-0.000506362	-3.11821	3.1172	N
Non Cardiovascular	Foetal alcohol syndrome	10016845	0	1185	23	20269710	20270918	0			N		-0.00202438	-2.9481	2.94406	N
Non Cardiovascular	Foetal anticonvulsant syndrome	10066485	0	1185	339	20269394	20270918	0			N		-0.0284171	-2.91926	2.86243	N
Non Cardiovascular	Foetal retinoid syndrome	10073720	0	1185	3	20269730	20270918	0			N		-0.000337594	-3.22739	3.22671	N
Non Cardiovascular	Angiotensin converting enzyme inhibitor foetopathy	10051098	0	1185	62	20269671	20270918	0			N		-0.00530795	-2.91471	2.9041	N
Non Cardiovascular	CARD9 deficiency	10083959	0	1185	4	20269729	20270918	0			N		-0.00042198	-3.16232	3.16147	N
Non Cardiovascular	COPA syndrome	10083948	0	1185	2	20269731	20270918	0			N		-0.000253203	-3.33307	3.33256	N
Non Cardiovascular	IPEX syndrome	10080631	0	1185	12	20269721	20270918	0			N		-0.00109689	-2.99658	2.99439	N
Non Cardiovascular	PSTPIP1-associated myeloid-related proteinaemia inflammatory syndrome	10081947	0	1185	1	20269732	20270918	0			N		-0.000168807	-3.53503	3.53469	N
Non Cardiovascular	X-linked lymphoproliferative syndrome	10068348	0	1185	8	20269725	20270918	0			N		-0.000759476	-3.04338	3.04186	N
Non Cardiovascular	Leukocyte adhesion deficiency type I	10083936	0	1185	6	20269727	20270918	0			N		-0.000590738	-3.08634	3.08516	N
Non Cardiovascular	Complement deficiency disease	10075551	0	1185	14	20269719	20270918	0			N		-0.00126557	-2.98246	2.97993	N
Non Cardiovascular	DiGeorge's syndrome	10012979	0	1185	11	20269722	20270918	0			N		-0.00101255	-3.00539	3.00337	N
Non Cardiovascular	Interferon gamma receptor deficiency	10057605	0	1185	3	20269730	20270918	0			N		-0.000337594	-3.22739	3.22671	N
Non Cardiovascular	Mannose-binding lectin deficiency	10083190	0	1185	2	20269731	20270918	0			N		-0.000253203	-3.33307	3.33256	N
Non Cardiovascular	Hyper IgM syndrome	10066130	0	1185	5	20269728	20270918	0			N		-0.000506362	-3.11821	3.1172	N
Non Cardiovascular	Ataxia telangiectasia	10003594	0	1185	2	20269731	20270918	0			N		-0.000253203	-3.33307	3.33256	N
Non Cardiovascular	Pyogenic sterile arthritis pyoderma gangrenosum and acne syndrome	10072222	0	1185	6	20269727	20270918	0			N		-0.000590738	-3.08634	3.08516	N
Non Cardiovascular	Activated PI3 kinase delta syndrome	10078281	0	1185	5	20269728	20270918	0			N		-0.000506362	-3.11821	3.1172	N
Non Cardiovascular	Familial mediterranean fever	10016207	0	1185	77	20269656	20270918	0			N		-0.00656888	-2.9116	2.89847	N
Non Cardiovascular	Combined immunodeficiency	10010099	0	1185	48	20269685	20270918	0			N		-0.00413009	-2.92002	2.91176	N
Non Cardiovascular	Majeed's syndrome	10072223	0	1185	1	20269732	20270918	0			N		-0.000168807	-3.53503	3.53469	N
Non Cardiovascular	Chronic granulomatous disease	10008906	0	1185	23	20269710	20270918	0			N		-0.00202438	-2.9481	2.94406	N
Non Cardiovascular	Myeloperoxidase deficiency	10074767	0	1185	1	20269732	20270918	0			N		-0.000168807	-3.53503	3.53469	N
Non Cardiovascular	Wiskott-Aldrich syndrome	10047992	0	1185	2	20269731	20270918	0			N		-0.000253203	-3.33307	3.33256	N
Non Cardiovascular	Congenital hypogammaglobulinaemia	10060747	0	1185	2	20269731	20270918	0			N		-0.000253203	-3.33307	3.33256	N
Non Cardiovascular	Immunodeficiency congenital	10021450	0	1185	12	20269721	20270918	0			N		-0.00109689	-2.99658	2.99439	N
Non Cardiovascular	Thymus hypoplasia	10052645	0	1185	88	20269645	20270918	0			N		-0.00749286	-2.91026	2.89527	N
Non Cardiovascular	STING-associated vasculopathy with onset in infancy	10088833	0	1185	1	20269732	20270918	0			N		-0.000168807	-3.53503	3.53469	N
Non Cardiovascular	Primary immunodeficiency syndrome	10064859	0	1185	33	20269700	20270918	0			N		-0.00286704	-2.93158	2.92585	N
Non Cardiovascular	Tumour necrosis factor receptor-associated periodic syndrome	10067774	0	1185	32	20269701	20270918	0			N		-0.00278279	-2.93276	2.9272	N
Non Cardiovascular	Autoimmune lymphoproliferative syndrome	10069521	0	1185	20	20269713	20270918	0			N		-0.00177149	-2.95625	2.95271	N
Non Cardiovascular	Thyroglossal cyst	10051320	0	1185	16	20269717	20270918	0			N		-0.00143423	-2.97166	2.96879	N
Non Cardiovascular	Thyroid hemiagenesis	10077609	0	1185	1	20269732	20270918	0			N		-0.000168807	-3.53503	3.53469	N
Non Cardiovascular	Generalised resistance to thyroid hormone	10018096	0	1185	5	20269728	20270918	0			N		-0.000506362	-3.11821	3.1172	N
Non Cardiovascular	Congenital hypothyroidism	10010510	0	1185	55	20269678	20270918	0			N		-0.00471914	-2.91696	2.90752	N
Non Cardiovascular	Congenital hyperthyroidism	10062264	0	1185	7	20269726	20270918	0			N		-0.000675109	-3.06224	3.06089	N
Non Cardiovascular	Congenital thyroid disorder	10076602	0	1185	1	20269732	20270918	0			N		-0.000168807	-3.53503	3.53469	N
Non Cardiovascular	Goitre congenital	10018499	0	1185	13	20269720	20270918	0			N		-0.00118123	-2.98902	2.98666	N
Non Cardiovascular	Ectopic thyroid	10069503	0	1185	6	20269727	20270918	0			N		-0.000590738	-3.08634	3.08516	N
Non Cardiovascular	Rabson Mendenhall syndrome	10088742	0	1185	1	20269732	20270918	0			N		-0.000168807	-3.53503	3.53469	N
Non Cardiovascular	Pituitary stalk interruption syndrome	10088621	0	1185	2	20269731	20270918	0			N		-0.000253203	-3.33307	3.33256	N
Non Cardiovascular	Multiple endocrine neoplasia	10051747	0	1185	9	20269724	20270918	0			N		-0.000843837	-3.02823	3.02654	N
Non Cardiovascular	Multiple endocrine neoplasia Type 1	10073150	0	1185	9	20269724	20270918	0			N		-0.000843837	-3.02823	3.02654	N
Non Cardiovascular	Multiple endocrine neoplasia Type 2	10073149	0	1185	2	20269731	20270918	0			N		-0.000253203	-3.33307	3.33256	N
Non Cardiovascular	Multiple endocrine neoplasia Type 2A	10073148	0	1185	1	20269732	20270918	0			N		-0.000168807	-3.53503	3.53469	N
Non Cardiovascular	Familial hypocalciuric hypercalcaemia	10068698	0	1185	5	20269728	20270918	0			N		-0.000506362	-3.11821	3.1172	N
Non Cardiovascular	Pseudohypoparathyroidism	10037126	0	1185	4	20269729	20270918	0			N		-0.00042198	-3.16232	3.16147	N
Non Cardiovascular	Cystic fibrosis related diabetes	10068271	0	1185	61	20269672	20270918	0			N		-0.00522385	-2.915	2.90455	N
Non Cardiovascular	Diabetic foetopathy	10059116	0	1185	20	20269713	20270918	0			N		-0.00177149	-2.95625	2.95271	N
Non Cardiovascular	Congenital hyperinsulinaemic hypoglycaemia	10083495	0	1185	11	20269722	20270918	0			N		-0.00101255	-3.00539	3.00337	N
Non Cardiovascular	Congenital endocrine anomaly	10062329	0	1185	1	20269732	20270918	0			N		-0.000168807	-3.53503	3.53469	N
Non Cardiovascular	Congenital growth hormone deficiency	10083935	0	1185	2	20269731	20270918	0			N		-0.000253203	-3.33307	3.33256	N
Non Cardiovascular	Apparent mineralocorticoid excess	10080229	0	1185	22	20269711	20270918	0			N		-0.00194009	-2.95058	2.9467	N
Non Cardiovascular	Olfacto genital dysplasia	10053142	0	1185	3	20269730	20270918	0			N		-0.000337594	-3.22739	3.22671	N
Non Cardiovascular	Pseudohypoaldosteronism	10080593	0	1185	17	20269716	20270918	0			N		-0.00151855	-2.96716	2.96412	N
Non Cardiovascular	Adrenogenital syndrome	10061630	0	1185	26	20269707	20270918	0			N		-0.00227723	-2.94181	2.93725	N
Non Cardiovascular	Congenital adrenal gland hypoplasia	10049057	0	1185	4	20269729	20270918	0			N		-0.00042198	-3.16232	3.16147	N
Non Cardiovascular	Congenital anomaly of adrenal gland	10062341	0	1185	1	20269732	20270918	0			N		-0.000168807	-3.53503	3.53469	N
Non Cardiovascular	Adrenal insufficiency neonatal	10001368	0	1185	8	20269725	20270918	0			N		-0.000759476	-3.04338	3.04186	N
Non Cardiovascular	Adams-Oliver syndrome	10079369	0	1185	1	20269732	20270918	0			N		-0.000168807	-3.53503	3.53469	N
Non Cardiovascular	Birt-Hogg-Dube syndrome	10067736	0	1185	6	20269727	20270918	0			N		-0.000590738	-3.08634	3.08516	N
Non Cardiovascular	Bloch-Sulzberger syndrome	10077624	0	1185	4	20269729	20270918	0			N		-0.00042198	-3.16232	3.16147	N
Non Cardiovascular	CANDLE syndrome	10073960	0	1185	1	20269732	20270918	0			N		-0.000168807	-3.53503	3.53469	N
Non Cardiovascular	Griscelli syndrome	10081517	0	1185	1	20269732	20270918	0			N		-0.000168807	-3.53503	3.53469	N
Non Cardiovascular	Epidermal naevus	10014985	0	1185	4	20269729	20270918	0			N		-0.00042198	-3.16232	3.16147	N
Non Cardiovascular	Epidermal naevus syndrome	10077952	0	1185	4	20269729	20270918	0			N		-0.00042198	-3.16232	3.16147	N
Non Cardiovascular	Acrodermatitis enteropathica	10000596	0	1185	2	20269731	20270918	0			N		-0.000253203	-3.33307	3.33256	N
Non Cardiovascular	Epidermolysis bullosa	10014989	0	1185	91	20269642	20270918	0			N		-0.00774475	-2.90998	2.89449	N
Non Cardiovascular	Steatocystoma multiplex	10048905	0	1185	7	20269726	20270918	0			N		-0.000675109	-3.06224	3.06089	N
Non Cardiovascular	Multiple lentigines syndrome	10062901	0	1185	26	20269707	20270918	0			N		-0.00227723	-2.94181	2.93725	N
Non Cardiovascular	Porokeratosis	10036175	0	1185	60	20269673	20270918	0			N		-0.00513975	-2.91529	2.90501	N
Non Cardiovascular	Basal cell naevus syndrome	10062804	0	1185	4	20269729	20270918	0			N		-0.00042198	-3.16232	3.16147	N
Non Cardiovascular	Benign familial pemphigus	10004265	0	1185	12	20269721	20270918	0			N		-0.00109689	-2.99658	2.99439	N
Non Cardiovascular	Melkersson-Rosenthal syndrome	10027166	0	1185	13	20269720	20270918	0			N		-0.00118123	-2.98902	2.98666	N
Non Cardiovascular	Keratosis follicular	10023369	0	1185	23	20269710	20270918	0			N		-0.00202438	-2.9481	2.94406	N
Non Cardiovascular	Netherton's syndrome	10062909	0	1185	9	20269724	20270918	0			N		-0.000843837	-3.02823	3.02654	N
Non Cardiovascular	Skin hypoplasia	10040869	0	1185	1	20269732	20270918	0			N		-0.000168807	-3.53503	3.53469	N
Non Cardiovascular	Stiff skin syndrome	10085085	0	1185	2	20269731	20270918	0			N		-0.000253203	-3.33307	3.33256	N
Non Cardiovascular	Dermatoglyphic anomaly	10061455	0	1185	7	20269726	20270918	0			N		-0.000675109	-3.06224	3.06089	N
Non Cardiovascular	Dermoid cyst	10012522	0	1185	123	20269610	20270918	0			N		-0.0104289	-2.90864	2.88778	N
Non Cardiovascular	Sebaceous naevus	10039785	0	1185	9	20269724	20270918	0			N		-0.000843837	-3.02823	3.02654	N
Non Cardiovascular	Abnormal palmar/plantar creases	10000162	0	1185	67	20269666	20270918	0			N		-0.00572838	-2.91346	2.90201	N
Non Cardiovascular	Birth mark	10004950	0	1185	113	20269620	20270918	0			N		-0.00959061	-2.90882	2.88964	N
Non Cardiovascular	Ota's naevus	10051713	0	1185	2	20269731	20270918	0			N		-0.000253203	-3.33307	3.33256	N
Non Cardiovascular	Pilonidal cyst congenital	10054019	0	1185	1	20269732	20270918	0			N		-0.000168807	-3.53503	3.53469	N
Non Cardiovascular	Congenital melanosis	10010541	0	1185	2	20269731	20270918	0			N		-0.000253203	-3.33307	3.33256	N
Non Cardiovascular	Congenital melanocytic naevus	10072036	0	1185	22	20269711	20270918	0			N		-0.00194009	-2.95058	2.9467	N
Non Cardiovascular	Telangiectasia congenital	10061575	0	1185	11	20269722	20270918	0			N		-0.00101255	-3.00539	3.00337	N
Non Cardiovascular	Congenital skin dimples	10072978	0	1185	91	20269642	20270918	0			N		-0.00774475	-2.90998	2.89449	N
Non Cardiovascular	Congenital skin disorder	10067769	0	1185	13	20269720	20270918	0			N		-0.00118123	-2.98902	2.98666	N
Non Cardiovascular	Aplasia cutis congenita	10002963	0	1185	29	20269704	20270918	0			N		-0.00253003	-2.93681	2.93175	N
Non Cardiovascular	Skin malformation	10040888	0	1185	13	20269720	20270918	0			N		-0.00118123	-2.98902	2.98666	N
Non Cardiovascular	Congenital generalised lipodystrophy	10053547	0	1185	3	20269730	20270918	0			N		-0.000337594	-3.22739	3.22671	N
Non Cardiovascular	Congenital acrochordon	10050730	0	1185	28	20269705	20270918	0			N		-0.00244577	-2.93836	2.93347	N
Non Cardiovascular	Congenital pigmentation disorder	10010593	0	1185	16	20269717	20270918	0			N		-0.00143423	-2.97166	2.96879	N
Non Cardiovascular	Congenital ectodermal dysplasia	10010452	0	1185	3	20269730	20270918	0			N		-0.000337594	-3.22739	3.22671	N
Non Cardiovascular	Congenital naevus	10067248	0	1185	50	20269683	20270918	0			N		-0.00429842	-2.91904	2.91045	N
Non Cardiovascular	Naevus flammeus	10067193	0	1185	53	20269680	20270918	0			N		-0.00455087	-2.91774	2.90864	N
Non Cardiovascular	Lichen spinulosus	10024436	0	1185	7	20269726	20270918	0			N		-0.000675109	-3.06224	3.06089	N
Non Cardiovascular	Hypomelanosis of Ito	10075301	0	1185	1	20269732	20270918	0			N		-0.000168807	-3.53503	3.53469	N
Non Cardiovascular	Hereditary haemorrhagic telangiectasia	10019883	0	1185	28	20269705	20270918	0			N		-0.00244577	-2.93836	2.93347	N
Non Cardiovascular	Sclerotylosis	10070504	0	1185	1	20269732	20270918	0			N		-0.000168807	-3.53503	3.53469	N
Non Cardiovascular	Ichthyosis	10021198	0	1185	88	20269645	20270918	0			N		-0.00749286	-2.91026	2.89527	N
Non Cardiovascular	Acral peeling skin syndrome	10078538	0	1185	10	20269723	20270918	0			N		-0.000928194	-3.01578	3.01393	N
Non Cardiovascular	Acrokeratosis verruciformis	10069445	0	1185	1	20269732	20270918	0			N		-0.000168807	-3.53503	3.53469	N
Non Cardiovascular	Dysplastic naevus syndrome	10013960	0	1185	2	20269731	20270918	0			N		-0.000253203	-3.33307	3.33256	N
Non Cardiovascular	Piebaldism	10084262	0	1185	1	20269732	20270918	0			N		-0.000168807	-3.53503	3.53469	N
Non Cardiovascular	Nail dysplasia	10088402	0	1185	3	20269730	20270918	0			N		-0.000337594	-3.22739	3.22671	N
Non Cardiovascular	Nail aplasia	10079732	0	1185	12	20269721	20270918	0			N		-0.00109689	-2.99658	2.99439	N
Non Cardiovascular	Congenital hypertrichosis	10010507	0	1185	3	20269730	20270918	0			N		-0.000337594	-3.22739	3.22671	N
Non Cardiovascular	Congenital hair disorder	10061064	0	1185	19	20269714	20270918	0			N		-0.00168718	-2.95952	2.95614	N
Non Cardiovascular	Achromotrichia congenital	10049864	0	1185	3	20269730	20270918	0			N		-0.000337594	-3.22739	3.22671	N
Non Cardiovascular	Congenital nail disorder	10010557	0	1185	25	20269708	20270918	0			N		-0.00219295	-2.94374	2.93936	N
Non Cardiovascular	ADCY5-related dyskinesia	10083861	0	1185	5	20269728	20270918	0			N		-0.000506362	-3.11821	3.1172	N
Non Cardiovascular	Aicardi's syndrome	10054935	0	1185	3	20269730	20270918	0			N		-0.000337594	-3.22739	3.22671	N
Non Cardiovascular	Aicardi-Goutieres syndrome	10083189	0	1185	1	20269732	20270918	0			N		-0.000168807	-3.53503	3.53469	N
Non Cardiovascular	Huntington's disease	10070668	0	1185	74	20269659	20270918	0			N		-0.00631678	-2.91209	2.89945	N
Non Cardiovascular	Poirier-Bienvenu neurodevelopmental syndrome	10088424	0	1185	1	20269732	20270918	0			N		-0.000168807	-3.53503	3.53469	N
Non Cardiovascular	Laurence-Moon-Bardet-Biedl syndrome	10056715	0	1185	2	20269731	20270918	0			N		-0.000253203	-3.33307	3.33256	N
Non Cardiovascular	Hyperexplexia	10058271	0	1185	17	20269716	20270918	0			N		-0.00151855	-2.96716	2.96412	N
Non Cardiovascular	Epilepsy with myoclonic-atonic seizures	10081179	0	1185	25	20269708	20270918	0			N		-0.00219295	-2.94374	2.93936	N
Non Cardiovascular	Myoclonic dystonia	10084572	0	1185	33	20269700	20270918	0			N		-0.00286704	-2.93158	2.92585	N
Non Cardiovascular	Spinal muscular atrophy	10041582	0	1185	107	20269626	20270918	0			N		-0.00908743	-2.90902	2.89084	N
Non Cardiovascular	Familial hemiplegic migraine	10067039	0	1185	2	20269731	20270918	0			N		-0.000253203	-3.33307	3.33256	N
Non Cardiovascular	Familial periodic paralysis	10016208	0	1185	73	20269660	20270918	0			N		-0.00623274	-2.91226	2.8998	N
Non Cardiovascular	Rapid-onset dystonia-parkinsonism	10083658	0	1185	1	20269732	20270918	0			N		-0.000168807	-3.53503	3.53469	N
Non Cardiovascular	Lafora's myoclonic epilepsy	10054030	0	1185	12	20269721	20270918	0			N		-0.00109689	-2.99658	2.99439	N
Non Cardiovascular	Riley-Day syndrome	10039179	0	1185	2	20269731	20270918	0			N		-0.000253203	-3.33307	3.33256	N
Non Cardiovascular	Prader-Willi syndrome	10036476	0	1185	23	20269710	20270918	0			N		-0.00202438	-2.9481	2.94406	N
Non Cardiovascular	Neuroacanthocytosis	10081506	0	1185	1	20269732	20270918	0			N		-0.000168807	-3.53503	3.53469	N
Non Cardiovascular	Neurofibromatosis	10029268	0	1185	53	20269680	20270918	0			N		-0.00455087	-2.91774	2.90864	N
Non Cardiovascular	Tourette's disorder	10044126	0	1185	220	20269513	20270918	0			N		-0.0185347	-2.91166	2.87459	N
Non Cardiovascular	Congenital Horner's syndrome	10074554	0	1185	1	20269732	20270918	0			N		-0.000168807	-3.53503	3.53469	N
Non Cardiovascular	Congenital facial nerve hypoplasia	10049449	0	1185	2	20269731	20270918	0			N		-0.000253203	-3.33307	3.33256	N
Non Cardiovascular	Congenital neurological disorder	10062345	0	1185	19	20269714	20270918	0			N		-0.00168718	-2.95952	2.95614	N
Non Cardiovascular	Congenital facial diplegia	10010466	0	1185	41	20269692	20270918	0			N		-0.0035408	-2.92428	2.9172	N
Non Cardiovascular	Bulbospinal muscular atrophy congenital	10068597	0	1185	25	20269708	20270918	0			N		-0.00219295	-2.94374	2.93936	N
Non Cardiovascular	Congenital nystagmus	10010562	0	1185	14	20269719	20270918	0			N		-0.00126557	-2.98246	2.97993	N
Non Cardiovascular	Epilepsy congenital	10015039	0	1185	15	20269718	20270918	0			N		-0.0013499	-2.97672	2.97402	N
Non Cardiovascular	Hereditary spastic paraplegia	10019903	0	1185	4	20269729	20270918	0			N		-0.00042198	-3.16232	3.16147	N
Non Cardiovascular	Severe myoclonic epilepsy of infancy	10073677	0	1185	9	20269724	20270918	0			N		-0.000843837	-3.02823	3.02654	N
Non Cardiovascular	Epilepsy of infancy with migrating focal seizures	10086114	0	1185	8	20269725	20270918	0			N		-0.000759476	-3.04338	3.04186	N
Non Cardiovascular	Early onset primary dystonia	10076668	0	1185	7	20269726	20270918	0			N		-0.000675109	-3.06224	3.06089	N
Non Cardiovascular	Von Hippel-Lindau disease	10047716	0	1185	8	20269725	20270918	0			N		-0.000759476	-3.04338	3.04186	N
Non Cardiovascular	Hepato-lenticular degeneration	10019819	0	1185	31	20269702	20270918	0			N		-0.00269854	-2.93402	2.92863	N
Non Cardiovascular	Meningomyelocele	10027287	0	1185	156	20269577	20270918	0			N		-0.0131916	-2.90897	2.88259	N
Non Cardiovascular	Syringomyelia	10042928	0	1185	82	20269651	20270918	0			N		-0.00698894	-2.91092	2.89694	N
Non Cardiovascular	Spina bifida	10041524	0	1185	749	20268984	20270918	0			N		-0.0619567	-2.95048	2.82657	N
Non Cardiovascular	Rathke's cleft cyst	10058969	0	1185	26	20269707	20270918	0			N		-0.00227723	-2.94181	2.93725	N
Non Cardiovascular	Intracranial lipoma	10072288	0	1185	1	20269732	20270918	0			N		-0.000168807	-3.53503	3.53469	N
Non Cardiovascular	Spina bifida cystica	10071011	0	1185	2	20269731	20270918	0			N		-0.000253203	-3.33307	3.33256	N
Non Cardiovascular	Brain malformation	10048409	0	1185	95	20269638	20270918	0			N		-0.00808054	-2.90967	2.89351	N
Non Cardiovascular	Meningocele	10027266	0	1185	32	20269701	20270918	0			N		-0.00278279	-2.93276	2.9272	N
Non Cardiovascular	Encephalocele	10014617	0	1185	55	20269678	20270918	0			N		-0.00471914	-2.91696	2.90752	N
Non Cardiovascular	Neural tube defect	10052046	0	1185	138	20269595	20270918	0			N		-0.0116853	-2.90865	2.88528	N
Non Cardiovascular	Congenital central nervous system anomaly	10010411	0	1185	275	20269458	20270918	0			N		-0.0231106	-2.91494	2.86872	N
Non Cardiovascular	Congenital spinal cord anomaly	10061076	0	1185	22	20269711	20270918	0			N		-0.00194009	-2.95058	2.9467	N
Non Cardiovascular	Congenital central hypoventilation syndrome	10066131	0	1185	17	20269716	20270918	0			N		-0.00151855	-2.96716	2.96412	N
Non Cardiovascular	Congenital arachnoid cyst	10085780	0	1185	1	20269732	20270918	0			N		-0.000168807	-3.53503	3.53469	N
Non Cardiovascular	Alexander disease	10083059	0	1185	3	20269730	20270918	0			N		-0.000337594	-3.22739	3.22671	N
Non Cardiovascular	Oculocerebrocutaneous syndrome	10088432	0	1185	1	20269732	20270918	0			N		-0.000168807	-3.53503	3.53469	N
Non Cardiovascular	Hereditary areflexic dystasia	10063449	0	1185	1	20269732	20270918	0			N		-0.000168807	-3.53503	3.53469	N
Non Cardiovascular	Spina bifida occulta	10041525	0	1185	20	20269713	20270918	0			N		-0.00177149	-2.95625	2.95271	N
Non Cardiovascular	Lipomeningocele	10050084	0	1185	6	20269727	20270918	0			N		-0.000590738	-3.08634	3.08516	N
Non Cardiovascular	Central nervous system dermoid tumour	10007942	0	1185	2	20269731	20270918	0			N		-0.000253203	-3.33307	3.33256	N
Non Cardiovascular	Arnold-Chiari malformation	10003101	0	1185	265	20269468	20270918	0			N		-0.0222797	-2.9143	2.86974	N
Non Cardiovascular	Friedreich's ataxia	10017374	0	1185	27	20269706	20270918	0			N		-0.0023615	-2.94002	2.9353	N
Non Cardiovascular	Progressive cerebellar degeneration	10036801	0	1185	1	20269732	20270918	0			N		-0.000168807	-3.53503	3.53469	N
Non Cardiovascular	Vestibulocerebellar syndrome	10080748	0	1185	2	20269731	20270918	0			N		-0.000253203	-3.33307	3.33256	N
Non Cardiovascular	Joubert syndrome	10078574	0	1185	2	20269731	20270918	0			N		-0.000253203	-3.33307	3.33256	N
Non Cardiovascular	Congenital cerebellar agenesis	10048784	0	1185	4	20269729	20270918	0			N		-0.00042198	-3.16232	3.16147	N
Non Cardiovascular	Cerebellar hypoplasia	10008033	0	1185	61	20269672	20270918	0			N		-0.00522385	-2.915	2.90455	N
Non Cardiovascular	Cerebellar dysplasia	10072942	0	1185	1	20269732	20270918	0			N		-0.000168807	-3.53503	3.53469	N
Non Cardiovascular	Hereditary ataxia	10062002	0	1185	23	20269710	20270918	0			N		-0.00202438	-2.9481	2.94406	N
Non Cardiovascular	Primary cerebellar degeneration	10036686	0	1185	5	20269728	20270918	0			N		-0.000506362	-3.11821	3.1172	N
Non Cardiovascular	CADASIL	10065555	0	1185	9	20269724	20270918	0			N		-0.000843837	-3.02823	3.02654	N
Non Cardiovascular	Dyke-Davidoff-Masson syndrome	10080312	0	1185	1	20269732	20270918	0			N		-0.000168807	-3.53503	3.53469	N
Non Cardiovascular	Labrune syndrome	10084766	0	1185	1	20269732	20270918	0			N		-0.000168807	-3.53503	3.53469	N
Non Cardiovascular	Dandy-Walker syndrome	10048411	0	1185	109	20269624	20270918	0			N		-0.00925517	-2.90894	2.89043	N
Non Cardiovascular	Polymicrogyria	10073489	0	1185	18	20269715	20270918	0			N		-0.00160287	-2.96314	2.95993	N
Non Cardiovascular	Grey matter heterotopia	10082084	0	1185	7	20269726	20270918	0			N		-0.000675109	-3.06224	3.06089	N
Non Cardiovascular	Hydranencephaly	10073472	0	1185	15	20269718	20270918	0			N		-0.0013499	-2.97672	2.97402	N
Non Cardiovascular	Pachygyria	10048910	0	1185	11	20269722	20270918	0			N		-0.00101255	-3.00539	3.00337	N
Non Cardiovascular	Megalencephaly	10088459	0	1185	11	20269722	20270918	0			N		-0.00101255	-3.00539	3.00337	N
Non Cardiovascular	Porencephaly	10036172	0	1185	13	20269720	20270918	0			N		-0.00118123	-2.98902	2.98666	N
Non Cardiovascular	Cerebral dysgenesis	10056467	0	1185	12	20269721	20270918	0			N		-0.00109689	-2.99658	2.99439	N
Non Cardiovascular	Cerebrohepatorenal syndrome	10053684	0	1185	2	20269731	20270918	0			N		-0.000253203	-3.33307	3.33256	N
Non Cardiovascular	Schizencephaly	10073487	0	1185	11	20269722	20270918	0			N		-0.00101255	-3.00539	3.00337	N
Non Cardiovascular	Cerebral palsy	10008129	0	1185	247	20269486	20270918	0			N		-0.0207829	-2.9132	2.87163	N
Non Cardiovascular	Cortical dysplasia	10070666	0	1185	23	20269710	20270918	0			N		-0.00202438	-2.9481	2.94406	N
Non Cardiovascular	Holoprosencephaly	10056304	0	1185	42	20269691	20270918	0			N		-0.003625	-2.92358	2.91633	N
Non Cardiovascular	Hypothalamic hamartoma	10078217	0	1185	4	20269729	20270918	0			N		-0.00042198	-3.16232	3.16147	N
Non Cardiovascular	Neuronal migration disorder	10076677	0	1185	15	20269718	20270918	0			N		-0.0013499	-2.97672	2.97402	N
Non Cardiovascular	Adrenoleukodystrophy	10051260	0	1185	5	20269728	20270918	0			N		-0.000506362	-3.11821	3.1172	N
Non Cardiovascular	Septum pellucidum agenesis	10062267	0	1185	23	20269710	20270918	0			N		-0.00202438	-2.9481	2.94406	N
Non Cardiovascular	Lissencephaly	10048911	0	1185	10	20269723	20270918	0			N		-0.000928194	-3.01578	3.01393	N
Non Cardiovascular	Anencephaly	10002320	0	1185	147	20269586	20270918	0			N		-0.0124387	-2.90877	2.88389	N
Non Cardiovascular	Congenital aqueductal stenosis	10066084	0	1185	10	20269723	20270918	0			N		-0.000928194	-3.01578	3.01393	N
Non Cardiovascular	Congenital choroid plexus cyst	10048785	0	1185	77	20269656	20270918	0			N		-0.00656888	-2.9116	2.89847	N
Non Cardiovascular	Congenital hydrocephalus	10010506	0	1185	142	20269591	20270918	0			N		-0.0120202	-2.90869	2.88465	N
Non Cardiovascular	Congenital cerebral cyst	10054954	0	1185	45	20269688	20270918	0			N		-0.00387757	-2.92167	2.91391	N
Non Cardiovascular	Congenital brain damage	10010390	0	1185	28	20269705	20270918	0			N		-0.00244577	-2.93836	2.93347	N
Non Cardiovascular	Cerebral atrophy congenital	10052236	0	1185	10	20269723	20270918	0			N		-0.000928194	-3.01578	3.01393	N
Non Cardiovascular	Congenital cerebral haemangioma	10048924	0	1185	1	20269732	20270918	0			N		-0.000168807	-3.53503	3.53469	N
Non Cardiovascular	Microencephaly	10068320	0	1185	3	20269730	20270918	0			N		-0.000337594	-3.22739	3.22671	N
Non Cardiovascular	Primary familial brain calcification	10078822	0	1185	12	20269721	20270918	0			N		-0.00109689	-2.99658	2.99439	N
Non Cardiovascular	Early onset familial Alzheimer's disease	10078036	0	1185	2	20269731	20270918	0			N		-0.000253203	-3.33307	3.33256	N
Non Cardiovascular	Congenital neuropathy	10062346	0	1185	6	20269727	20270918	0			N		-0.000590738	-3.08634	3.08516	N
Non Cardiovascular	Hereditary neuropathy with liability to pressure palsies	10069382	0	1185	2	20269731	20270918	0			N		-0.000253203	-3.33307	3.33256	N
Non Cardiovascular	Hereditary motor and sensory neuropathy	10077306	0	1185	49	20269684	20270918	0			N		-0.00421426	-2.91952	2.91109	N
Non Cardiovascular	Paroxysmal extreme pain disorder	10081856	0	1185	21	20269712	20270918	0			N		-0.00185579	-2.95328	2.94957	N
Non Cardiovascular	Bladder agenesis	10056655	0	1185	13	20269720	20270918	0			N		-0.00118123	-2.98902	2.98666	N
Non Cardiovascular	Urachal abnormality	10066125	0	1185	16	20269717	20270918	0			N		-0.00143423	-2.97166	2.96879	N
Non Cardiovascular	Foetal megacystis	10073660	0	1185	26	20269707	20270918	0			N		-0.00227723	-2.94181	2.93725	N
Non Cardiovascular	Congenital vesicoureteric reflux	10010672	0	1185	25	20269708	20270918	0			N		-0.00219295	-2.94374	2.93936	N
Non Cardiovascular	Congenital bladder anomaly	10061053	0	1185	24	20269709	20270918	0			N		-0.00210867	-2.94583	2.94162	N
Non Cardiovascular	Congenital ureterovesical junction anomaly	10068133	0	1185	9	20269724	20270918	0			N		-0.000843837	-3.02823	3.02654	N
Non Cardiovascular	Congenital ectopic bladder	10010453	0	1185	14	20269719	20270918	0			N		-0.00126557	-2.98246	2.97993	N
Non Cardiovascular	Denys-Drash syndrome	10070179	0	1185	1	20269732	20270918	0			N		-0.000168807	-3.53503	3.53469	N
Non Cardiovascular	Bartter's syndrome	10050839	0	1185	44	20269689	20270918	0			N		-0.00379339	-2.92227	2.91468	N
Non Cardiovascular	Dent's disease	10069199	0	1185	2	20269731	20270918	0			N		-0.000253203	-3.33307	3.33256	N
Non Cardiovascular	Gitelman's syndrome	10062906	0	1185	53	20269680	20270918	0			N		-0.00455087	-2.91774	2.90864	N
Non Cardiovascular	Urethral valves	10046479	0	1185	36	20269697	20270918	0			N		-0.00311974	-2.92844	2.9222	N
Non Cardiovascular	Urethral atresia	10064895	0	1185	12	20269721	20270918	0			N		-0.00109689	-2.99658	2.99439	N
Non Cardiovascular	Urinary tract malformation	10046580	0	1185	31	20269702	20270918	0			N		-0.00269854	-2.93402	2.92863	N
Non Cardiovascular	Delayed foetal renal development	10079753	0	1185	2	20269731	20270918	0			N		-0.000253203	-3.33307	3.33256	N
Non Cardiovascular	Congenital genitourinary abnormality	10062334	0	1185	21	20269712	20270918	0			N		-0.00185579	-2.95328	2.94957	N
Non Cardiovascular	Congenital urethral anomaly	10062349	0	1185	8	20269725	20270918	0			N		-0.000759476	-3.04338	3.04186	N
Non Cardiovascular	Congenital urinary tract obstruction	10010663	0	1185	9	20269724	20270918	0			N		-0.000843837	-3.02823	3.02654	N
Non Cardiovascular	Congenital hydronephrosis	10050975	0	1185	247	20269486	20270918	0			N		-0.0207829	-2.9132	2.87163	N
Non Cardiovascular	Congenital ureteropelvic junction obstruction	10083021	0	1185	24	20269709	20270918	0			N		-0.00210867	-2.94583	2.94162	N
Non Cardiovascular	Primary familial hypomagnesaemia	10076626	0	1185	1	20269732	20270918	0			N		-0.000168807	-3.53503	3.53469	N
Non Cardiovascular	Mainzer-Saldino syndrome	10088468	0	1185	1	20269732	20270918	0			N		-0.000168807	-3.53503	3.53469	N
Non Cardiovascular	Alport's syndrome	10001843	0	1185	18	20269715	20270918	0			N		-0.00160287	-2.96314	2.95993	N
Non Cardiovascular	Potter's syndrome	10036462	0	1185	54	20269679	20270918	0			N		-0.00463501	-2.91734	2.90807	N
Non Cardiovascular	Fanconi syndrome	10016219	0	1185	436	20269297	20270918	0			N		-0.0364228	-2.92633	2.85348	N
Non Cardiovascular	Accessory kidney	10048781	0	1185	1	20269732	20270918	0			N		-0.000168807	-3.53503	3.53469	N
Non Cardiovascular	Liddle's syndrome	10052313	0	1185	2	20269731	20270918	0			N		-0.000253203	-3.33307	3.33256	N
Non Cardiovascular	Benign familial haematuria	10060876	0	1185	6	20269727	20270918	0			N		-0.000590738	-3.08634	3.08516	N
Non Cardiovascular	Pelvic kidney	10034259	0	1185	34	20269699	20270918	0			N		-0.00295127	-2.93047	2.92457	N
Non Cardiovascular	Renal malposition	10072019	0	1185	4	20269729	20270918	0			N		-0.00042198	-3.16232	3.16147	N
Non Cardiovascular	Renal aplasia	10064655	0	1185	228	20269505	20270918	0			N		-0.0192012	-2.9121	2.8737	N
Non Cardiovascular	Renal dysplasia	10038433	0	1185	114	20269619	20270918	0			N		-0.00967446	-2.90879	2.88944	N
Non Cardiovascular	Kidney malformation	10023430	0	1185	72	20269661	20270918	0			N		-0.00614869	-2.91244	2.90014	N
Non Cardiovascular	Renal fusion anomaly	10068033	0	1185	62	20269671	20270918	0			N		-0.00530795	-2.91471	2.9041	N
Non Cardiovascular	Extrarenal pelvis	10072727	0	1185	4	20269729	20270918	0			N		-0.00042198	-3.16232	3.16147	N
Non Cardiovascular	Renal hypoplasia	10049102	0	1185	69	20269664	20270918	0			N		-0.00589652	-2.91303	2.90124	N
Non Cardiovascular	Kidney malrotation	10067877	0	1185	15	20269718	20270918	0			N		-0.0013499	-2.97672	2.97402	N
Non Cardiovascular	Congenital nephrotic syndrome	10060737	0	1185	1	20269732	20270918	0			N		-0.000168807	-3.53503	3.53469	N
Non Cardiovascular	Congenital renal cyst	10010607	0	1185	27	20269706	20270918	0			N		-0.0023615	-2.94002	2.9353	N
Non Cardiovascular	Congenital pyelocaliectasis	10049938	0	1185	49	20269684	20270918	0			N		-0.00421426	-2.91952	2.91109	N
Non Cardiovascular	Congenital nephrogenic diabetes insipidus	10068304	0	1185	1	20269732	20270918	0			N		-0.000168807	-3.53503	3.53469	N
Non Cardiovascular	Congenital cystic kidney disease	10010428	0	1185	190	20269543	20270918	0			N		-0.0160326	-2.91018	2.87811	N
Non Cardiovascular	Congenital renal disorder	10066875	0	1185	132	20269601	20270918	0			N		-0.0111829	-2.90861	2.88625	N
Non Cardiovascular	Hereditary renal microhaematuria	10080385	0	1185	1	20269732	20270918	0			N		-0.000168807	-3.53503	3.53469	N
Non Cardiovascular	Ectopic kidney	10063044	0	1185	38	20269695	20270918	0			N		-0.00328818	-2.92664	2.92006	N
Non Cardiovascular	Mesoblastic nephroma	10070665	0	1185	1	20269732	20270918	0			N		-0.000168807	-3.53503	3.53469	N
Non Cardiovascular	Kidney duplex	10023416	0	1185	80	20269653	20270918	0			N		-0.00682093	-2.91118	2.89753	N
Non Cardiovascular	Double ureter	10013613	0	1185	9	20269724	20270918	0			N		-0.000843837	-3.02823	3.02654	N
Non Cardiovascular	Congenital megaureter	10010540	0	1185	89	20269644	20270918	0			N		-0.00757683	-2.91016	2.89501	N
Non Cardiovascular	Congenital ureterocele	10056434	0	1185	2	20269731	20270918	0			N		-0.000253203	-3.33307	3.33256	N
Non Cardiovascular	Congenital ureteric anomaly	10061078	0	1185	14	20269719	20270918	0			N		-0.00126557	-2.98246	2.97993	N
Non Cardiovascular	Ectopic ureter	10014172	0	1185	7	20269726	20270918	0			N		-0.000675109	-3.06224	3.06089	N
Non Cardiovascular	Phimosis	10034878	0	1185	248	20269485	20270918	0			N		-0.0208661	-2.91326	2.87153	N
Non Cardiovascular	Frenulum breve	10072007	0	1185	9	20269724	20270918	0			N		-0.000843837	-3.02823	3.02654	N
Non Cardiovascular	Persistent Muellerian duct syndrome	10081352	0	1185	1	20269732	20270918	0			N		-0.000168807	-3.53503	3.53469	N
Non Cardiovascular	Pseudohermaphroditism male	10037124	0	1185	3	20269730	20270918	0			N		-0.000337594	-3.22739	3.22671	N
Non Cardiovascular	Reproductive tract hypoplasia, male	10057858	0	1185	12	20269721	20270918	0			N		-0.00109689	-2.99658	2.99439	N
Non Cardiovascular	Epispadias	10015088	0	1185	24	20269709	20270918	0			N		-0.00210867	-2.94583	2.94162	N
Non Cardiovascular	Hypospadias	10021093	0	1185	495	20269238	20270918	0			N		-0.0412706	-2.93078	2.84824	N
Non Cardiovascular	Hydrocele	10020488	0	1185	301	20269432	20270918	0			N		-0.0252688	-2.91665	2.86611	N
Non Cardiovascular	Sertoli-cell-only syndrome	10066833	0	1185	1	20269732	20270918	0			N		-0.000168807	-3.53503	3.53469	N
Non Cardiovascular	Anorchism	10002641	0	1185	1	20269732	20270918	0			N		-0.000168807	-3.53503	3.53469	N
Non Cardiovascular	Congenital monorchidism	10069505	0	1185	2	20269731	20270918	0			N		-0.000253203	-3.33307	3.33256	N
Non Cardiovascular	Congenital genital malformation male	10059492	0	1185	7	20269726	20270918	0			N		-0.000675109	-3.06224	3.06089	N
Non Cardiovascular	Congenital vas deferens absence	10010670	0	1185	2	20269731	20270918	0			N		-0.000253203	-3.33307	3.33256	N
Non Cardiovascular	Micropenis	10071706	0	1185	33	20269700	20270918	0			N		-0.00286704	-2.93158	2.92585	N
Non Cardiovascular	Microorchidism	10080650	0	1185	1	20269732	20270918	0			N		-0.000168807	-3.53503	3.53469	N
Non Cardiovascular	Penile torsion	10070235	0	1185	14	20269719	20270918	0			N		-0.00126557	-2.98246	2.97993	N
Non Cardiovascular	Chordee	10008746	0	1185	33	20269700	20270918	0			N		-0.00286704	-2.93158	2.92585	N
Non Cardiovascular	Penoscrotal fusion	10064951	0	1185	13	20269720	20270918	0			N		-0.00118123	-2.98902	2.98666	N
Non Cardiovascular	Penoscrotal transposition	10067287	0	1185	8	20269725	20270918	0			N		-0.000759476	-3.04338	3.04186	N
Non Cardiovascular	Buried penis syndrome	10067131	0	1185	8	20269725	20270918	0			N		-0.000759476	-3.04338	3.04186	N
Non Cardiovascular	Cryptorchism	10011498	0	1185	372	20269361	20270918	0			N		-0.0311457	-2.92162	2.85932	N
Non Cardiovascular	Testicular dysplasia	10059271	0	1185	1	20269732	20270918	0			N		-0.000168807	-3.53503	3.53469	N
Non Cardiovascular	WNT4 deficiency	10088125	0	1185	1	20269732	20270918	0			N		-0.000168807	-3.53503	3.53469	N
Non Cardiovascular	Imperforate hymen	10021529	0	1185	2	20269731	20270918	0			N		-0.000253203	-3.33307	3.33256	N
Non Cardiovascular	Ovarian agenesis	10033120	0	1185	1	20269732	20270918	0			N		-0.000168807	-3.53503	3.53469	N
Non Cardiovascular	Ovarian hypoplasia	10079495	0	1185	1	20269732	20270918	0			N		-0.000168807	-3.53503	3.53469	N
Non Cardiovascular	Mayer-Rokitansky-Kuster-Hauser syndrome	10065148	0	1185	1	20269732	20270918	0			N		-0.000168807	-3.53503	3.53469	N
Non Cardiovascular	Congenital ovarian anomaly	10061071	0	1185	9	20269724	20270918	0			N		-0.000843837	-3.02823	3.02654	N
Non Cardiovascular	Congenital genital malformation female	10010481	0	1185	8	20269725	20270918	0			N		-0.000759476	-3.04338	3.04186	N
Non Cardiovascular	Congenital fallopian tube anomaly	10061062	0	1185	1	20269732	20270918	0			N		-0.000168807	-3.53503	3.53469	N
Non Cardiovascular	Congenital labia pudendi adhesions	10050268	0	1185	5	20269728	20270918	0			N		-0.000506362	-3.11821	3.1172	N
Non Cardiovascular	Congenital uterine anomaly	10061079	0	1185	39	20269694	20270918	0			N		-0.00337239	-2.92581	2.91906	N
Non Cardiovascular	Vaginal atresia	10046879	0	1185	3	20269730	20270918	0			N		-0.000337594	-3.22739	3.22671	N
Non Cardiovascular	Mesonephric duct cyst	10027405	0	1185	1	20269732	20270918	0			N		-0.000168807	-3.53503	3.53469	N
Non Cardiovascular	Uterine hypoplasia	10063146	0	1185	5	20269728	20270918	0			N		-0.000506362	-3.11821	3.1172	N
Non Cardiovascular	Supernumerary nipple	10042571	0	1185	32	20269701	20270918	0			N		-0.00278279	-2.93276	2.9272	N
Non Cardiovascular	Accessory breast	10049786	0	1185	1	20269732	20270918	0			N		-0.000168807	-3.53503	3.53469	N
Non Cardiovascular	Amastia	10072717	0	1185	3	20269730	20270918	0			N		-0.000337594	-3.22739	3.22671	N
Non Cardiovascular	Breast malformation	10006271	0	1185	3	20269730	20270918	0			N		-0.000337594	-3.22739	3.22671	N
Non Cardiovascular	Congenital nipple inversion	10080355	0	1185	1	20269732	20270918	0			N		-0.000168807	-3.53503	3.53469	N
Non Cardiovascular	Congenital nipple anomaly	10080356	0	1185	14	20269719	20270918	0			N		-0.00126557	-2.98246	2.97993	N
Non Cardiovascular	Pseudohermaphroditism	10037122	0	1185	2	20269731	20270918	0			N		-0.000253203	-3.33307	3.33256	N
Non Cardiovascular	Persistent urogenital sinus	10059800	0	1185	10	20269723	20270918	0			N		-0.000928194	-3.01578	3.01393	N
Non Cardiovascular	Virilism foetal	10047487	0	1185	2	20269731	20270918	0			N		-0.000253203	-3.33307	3.33256	N
Non Cardiovascular	Genitalia external ambiguous	10018183	0	1185	51	20269682	20270918	0			N		-0.00438257	-2.91859	2.90982	N
Non Cardiovascular	Congenital genital malformation	10062333	0	1185	44	20269689	20270918	0			N		-0.00379339	-2.92227	2.91468	N
Non Cardiovascular	Persistent cloaca	10069442	0	1185	6	20269727	20270918	0			N		-0.000590738	-3.08634	3.08516	N
Non Cardiovascular	Cloacal exstrophy	10067424	0	1185	17	20269716	20270918	0			N		-0.00151855	-2.96716	2.96412	N
Non Cardiovascular	Disorder of sex development	10070597	0	1185	6	20269727	20270918	0			N		-0.000590738	-3.08634	3.08516	N
Non Cardiovascular	Androgen insensitivity syndrome	10056292	0	1185	7	20269726	20270918	0			N		-0.000675109	-3.06224	3.06089	N
Non Cardiovascular	Macroglossia	10025391	0	1185	174	20269559	20270918	0			N		-0.0146964	-2.90953	2.88014	N
Non Cardiovascular	Aglossia	10001501	0	1185	1	20269732	20270918	0			N		-0.000168807	-3.53503	3.53469	N
Non Cardiovascular	Fissure of tongue, congenital	10016715	0	1185	2	20269731	20270918	0			N		-0.000253203	-3.33307	3.33256	N
Non Cardiovascular	Ankyloglossia congenital	10049244	0	1185	132	20269601	20270918	0			N		-0.0111829	-2.90861	2.88625	N
Non Cardiovascular	Congenital tongue anomaly	10061077	0	1185	19	20269714	20270918	0			N		-0.00168718	-2.95952	2.95614	N
Non Cardiovascular	Microglossia	10027542	0	1185	3	20269730	20270918	0			N		-0.000337594	-3.22739	3.22671	N
Non Cardiovascular	Annular pancreas	10071757	0	1185	3	20269730	20270918	0			N		-0.000337594	-3.22739	3.22671	N
Non Cardiovascular	Congenital pancreatic anomaly	10061072	0	1185	2	20269731	20270918	0			N		-0.000253203	-3.33307	3.33256	N
Non Cardiovascular	Congenital ectopic pancreas	10056987	0	1185	1	20269732	20270918	0			N		-0.000168807	-3.53503	3.53469	N
Non Cardiovascular	Hereditary pancreatitis	10056976	0	1185	1	20269732	20270918	0			N		-0.000168807	-3.53503	3.53469	N
Non Cardiovascular	Pancreas divisum	10069419	0	1185	16	20269717	20270918	0			N		-0.00143423	-2.97166	2.96879	N
Non Cardiovascular	Cystic fibrosis pancreatic	10011766	0	1185	15	20269718	20270918	0			N		-0.0013499	-2.97672	2.97402	N
Non Cardiovascular	Dolichocolon	10063917	0	1185	29	20269704	20270918	0			N		-0.00253003	-2.93681	2.93175	N
Non Cardiovascular	Intestinal atresia	10062022	0	1185	31	20269702	20270918	0			N		-0.00269854	-2.93402	2.92863	N
Non Cardiovascular	Enteric duplication	10076653	0	1185	4	20269729	20270918	0			N		-0.00042198	-3.16232	3.16147	N
Non Cardiovascular	Intestinal neuronal dysplasia	10073659	0	1185	1	20269732	20270918	0			N		-0.000168807	-3.53503	3.53469	N
Non Cardiovascular	Intestinal malrotation	10064024	0	1185	84	20269649	20270918	0			N		-0.00715693	-2.91068	2.89637	N
Non Cardiovascular	Intestinal transposition	10022712	0	1185	1	20269732	20270918	0			N		-0.000168807	-3.53503	3.53469	N
Non Cardiovascular	Adenomatous polyposis coli	10056981	0	1185	63	20269670	20270918	0			N		-0.00539205	-2.91444	2.90366	N
Non Cardiovascular	Vitello-intestinal duct remnant	10066969	0	1185	42	20269691	20270918	0			N		-0.003625	-2.92358	2.91633	N
Non Cardiovascular	Peutz-Jeghers syndrome	10034764	0	1185	4	20269729	20270918	0			N		-0.00042198	-3.16232	3.16147	N
Non Cardiovascular	Duodenal atresia	10013812	0	1185	19	20269714	20270918	0			N		-0.00168718	-2.95952	2.95614	N
Non Cardiovascular	Microcolon	10073456	0	1185	1	20269732	20270918	0			N		-0.000168807	-3.53503	3.53469	N
Non Cardiovascular	Microvillous inclusion disease	10068494	0	1185	54	20269679	20270918	0			N		-0.00463501	-2.91734	2.90807	N
Non Cardiovascular	Congenital intestinal malformation	10061067	0	1185	34	20269699	20270918	0			N		-0.00295127	-2.93047	2.92457	N
Non Cardiovascular	Congenital intestinal obstruction	10073207	0	1185	5	20269728	20270918	0			N		-0.000506362	-3.11821	3.1172	N
Non Cardiovascular	Congenital large intestinal atresia	10010526	0	1185	2	20269731	20270918	0			N		-0.000253203	-3.33307	3.33256	N
Non Cardiovascular	Congenital megacolon	10010539	0	1185	23	20269710	20270918	0			N		-0.00202438	-2.9481	2.94406	N
Non Cardiovascular	Congenital small intestinal atresia	10010626	0	1185	8	20269725	20270918	0			N		-0.000759476	-3.04338	3.04186	N
Non Cardiovascular	Hereditary non-polyposis colorectal cancer syndrome	10051922	0	1185	26	20269707	20270918	0			N		-0.00227723	-2.94181	2.93725	N
Non Cardiovascular	Mobile caecum syndrome	10074307	0	1185	1	20269732	20270918	0			N		-0.000168807	-3.53503	3.53469	N
Non Cardiovascular	Muir-Torre syndrome	10063042	0	1185	8	20269725	20270918	0			N		-0.000759476	-3.04338	3.04186	N
Non Cardiovascular	Anal atresia	10002120	0	1185	109	20269624	20270918	0			N		-0.00925517	-2.90894	2.89043	N
Non Cardiovascular	Anterior displaced anus	10071651	0	1185	21	20269712	20270918	0			N		-0.00185579	-2.95328	2.94957	N
Non Cardiovascular	Anorectal malformation	10082798	0	1185	19	20269714	20270918	0			N		-0.00168718	-2.95952	2.95614	N
Non Cardiovascular	Preternatural anus	10064917	0	1185	12	20269721	20270918	0			N		-0.00109689	-2.99658	2.99439	N
Non Cardiovascular	Rectal atresia	10038031	0	1185	2	20269731	20270918	0			N		-0.000253203	-3.33307	3.33256	N
Non Cardiovascular	Labial tie	10076772	0	1185	10	20269723	20270918	0			N		-0.000928194	-3.01578	3.01393	N
Non Cardiovascular	Congenital oral malformation	10061070	0	1185	48	20269685	20270918	0			N		-0.00413009	-2.92002	2.91176	N
Non Cardiovascular	Uvula aplasia	10053506	0	1185	4	20269729	20270918	0			N		-0.00042198	-3.16232	3.16147	N
Non Cardiovascular	Cleft uvula	10053507	0	1185	18	20269715	20270918	0			N		-0.00160287	-2.96314	2.95993	N
Non Cardiovascular	Cleft lip and palate	10009260	0	1185	254	20269479	20270918	0			N		-0.0213652	-2.91362	2.87089	N
Non Cardiovascular	High arched palate	10020046	0	1185	26	20269707	20270918	0			N		-0.00227723	-2.94181	2.93725	N
Non Cardiovascular	Cleft palate	10009269	0	1185	396	20269337	20270918	0			N		-0.0331269	-2.92336	2.85711	N
Non Cardiovascular	Imperforate oesophagus	10021530	0	1185	1	20269732	20270918	0			N		-0.000168807	-3.53503	3.53469	N
Non Cardiovascular	Oesophageal atresia	10030146	0	1185	159	20269574	20270918	0			N		-0.0134425	-2.90905	2.88216	N
Non Cardiovascular	Oesophageal cyst	10079063	0	1185	6	20269727	20270918	0			N		-0.000590738	-3.08634	3.08516	N
Non Cardiovascular	Congenital oesophageal stenosis	10010564	0	1185	1	20269732	20270918	0			N		-0.000168807	-3.53503	3.53469	N
Non Cardiovascular	Congenital oesophageal anomaly	10061069	0	1185	6	20269727	20270918	0			N		-0.000590738	-3.08634	3.08516	N
Non Cardiovascular	Eagle Barrett syndrome	10051025	0	1185	8	20269725	20270918	0			N		-0.000759476	-3.04338	3.04186	N
Non Cardiovascular	Abdominal transposition	10000098	0	1185	1	20269732	20270918	0			N		-0.000168807	-3.53503	3.53469	N
Non Cardiovascular	Gastroschisis	10018046	0	1185	129	20269604	20270918	0			N		-0.0109316	-2.90861	2.88675	N
Non Cardiovascular	Diverticulitis Meckel's	10013542	0	1185	3	20269730	20270918	0			N		-0.000337594	-3.22739	3.22671	N
Non Cardiovascular	Cystic fibrosis gastrointestinal disease	10079428	0	1185	4	20269729	20270918	0			N		-0.00042198	-3.16232	3.16147	N
Non Cardiovascular	Umbilical malformation	10045469	0	1185	3	20269730	20270918	0			N		-0.000337594	-3.22739	3.22671	N
Non Cardiovascular	Exomphalos	10015677	0	1185	109	20269624	20270918	0			N		-0.00925517	-2.90894	2.89043	N
Non Cardiovascular	Gastrointestinal malformation	10061596	0	1185	47	20269686	20270918	0			N		-0.00404593	-2.92054	2.91245	N
Non Cardiovascular	Abdominal wall anomaly	10000101	0	1185	32	20269701	20270918	0			N		-0.00278279	-2.93276	2.9272	N
Non Cardiovascular	Congenital inguinal hernia	10068321	0	1185	80	20269653	20270918	0			N		-0.00682093	-2.91118	2.89753	N
Non Cardiovascular	Congenital abdominal hernia	10067183	0	1185	5	20269728	20270918	0			N		-0.000506362	-3.11821	3.1172	N
Non Cardiovascular	Congenital umbilical hernia	10010658	0	1185	182	20269551	20270918	0			N		-0.0153646	-2.90984	2.87911	N
Non Cardiovascular	Gastrointestinal disorder congenital	10061973	0	1185	24	20269709	20270918	0			N		-0.00210867	-2.94583	2.94162	N
Non Cardiovascular	Hernia congenital	10019912	0	1185	13	20269720	20270918	0			N		-0.00118123	-2.98902	2.98666	N
Non Cardiovascular	Congenital hiatus hernia	10010501	0	1185	50	20269683	20270918	0			N		-0.00429842	-2.91904	2.91045	N
Non Cardiovascular	Congenital gastric anomaly	10061063	0	1185	15	20269718	20270918	0			N		-0.0013499	-2.97672	2.97402	N
Non Cardiovascular	Pyloric stenosis	10037621	0	1185	182	20269551	20270918	0			N		-0.0153646	-2.90984	2.87911	N
Non Cardiovascular	Supernumerary teeth	10042572	0	1185	13	20269720	20270918	0			N		-0.00118123	-2.98902	2.98666	N
Non Cardiovascular	Hypodontia	10055001	0	1185	11	20269722	20270918	0			N		-0.00101255	-3.00539	3.00337	N
Non Cardiovascular	Oligodontia	10088239	0	1185	1	20269732	20270918	0			N		-0.000168807	-3.53503	3.53469	N
Non Cardiovascular	Anodontia	10002583	0	1185	11	20269722	20270918	0			N		-0.00101255	-3.00539	3.00337	N
Non Cardiovascular	Tooth discolouration congenital	10044033	0	1185	1	20269732	20270918	0			N		-0.000168807	-3.53503	3.53469	N
Non Cardiovascular	Tooth hypoplasia	10044041	0	1185	43	20269690	20270918	0			N		-0.0037092	-2.92291	2.91549	N
Non Cardiovascular	Odontogenic cyst	10063413	0	1185	16	20269717	20270918	0			N		-0.00143423	-2.97166	2.96879	N
Non Cardiovascular	Tooth malformation hereditary	10044047	0	1185	3	20269730	20270918	0			N		-0.000337594	-3.22739	3.22671	N
Non Cardiovascular	Alpers disease	10083857	0	1185	4	20269729	20270918	0			N		-0.00042198	-3.16232	3.16147	N
Non Cardiovascular	MELAS syndrome	10053872	0	1185	96	20269637	20270918	0			N		-0.00816447	-2.9096	2.89327	N
Non Cardiovascular	Acquired mitochondrial DNA deletion	10057251	0	1185	1	20269732	20270918	0			N		-0.000168807	-3.53503	3.53469	N
Non Cardiovascular	Acquired mitochondrial DNA mutation	10057252	0	1185	6	20269727	20270918	0			N		-0.000590738	-3.08634	3.08516	N
Non Cardiovascular	Myoclonic epilepsy and ragged-red fibres	10069825	0	1185	2	20269731	20270918	0			N		-0.000253203	-3.33307	3.33256	N
Non Cardiovascular	Progressive external ophthalmoplegia	10036802	0	1185	45	20269688	20270918	0			N		-0.00387757	-2.92167	2.91391	N
Non Cardiovascular	Kearns-Sayre syndrome	10048804	0	1185	1	20269732	20270918	0			N		-0.000168807	-3.53503	3.53469	N
Non Cardiovascular	Maternally inherited diabetes and deafness	10086189	0	1185	1	20269732	20270918	0			N		-0.000168807	-3.53503	3.53469	N
Non Cardiovascular	Pearson's syndrome	10062941	0	1185	3	20269730	20270918	0			N		-0.000337594	-3.22739	3.22671	N
Non Cardiovascular	Congenital mitochondrial cytopathy	10057954	0	1185	3	20269730	20270918	0			N		-0.000337594	-3.22739	3.22671	N
Non Cardiovascular	Mitochondrial DNA depletion	10059396	0	1185	3	20269730	20270918	0			N		-0.000337594	-3.22739	3.22671	N
Non Cardiovascular	Mitochondrial DNA deletion	10051403	0	1185	7	20269726	20270918	0			N		-0.000675109	-3.06224	3.06089	N
Non Cardiovascular	Mitochondrial DNA mutation	10052641	0	1185	38	20269695	20270918	0			N		-0.00328818	-2.92664	2.92006	N
Non Cardiovascular	Mitochondrial myopathy	10027710	0	1185	38	20269695	20270918	0			N		-0.00328818	-2.92664	2.92006	N
Non Cardiovascular	Mitochondrial enzyme deficiency	10067729	0	1185	19	20269714	20270918	0			N		-0.00168718	-2.95952	2.95614	N
Non Cardiovascular	Mitochondrial neurogastrointestinal encephalopathy	10065271	0	1185	4	20269729	20270918	0			N		-0.00042198	-3.16232	3.16147	N
Non Cardiovascular	Mitochondrial encephalomyopathy	10058799	0	1185	34	20269699	20270918	0			N		-0.00295127	-2.93047	2.92457	N
Non Cardiovascular	Hereditary optic atrophy	10019895	0	1185	10	20269723	20270918	0			N		-0.000928194	-3.01578	3.01393	N
Non Cardiovascular	Patent ductus arteriosus	10034130	0	1185	932	20268801	20270918	0			N		-0.0766787	-2.96483	2.81147	N
Non Cardiovascular	Persistent foetal circulation	10034708	0	1185	28	20269705	20270918	0			N		-0.00244577	-2.93836	2.93347	N
Non Cardiovascular	Newborn persistent pulmonary hypertension	10053592	0	1185	208	20269525	20270918	0			N		-0.0175344	-2.91103	2.87596	N
Non Cardiovascular	Transposition of the great vessels	10044443	0	1185	137	20269596	20270918	0			N		-0.0116016	-2.90864	2.88544	N
Non Cardiovascular	Corrected transposition of great vessels	10011120	0	1185	9	20269724	20270918	0			N		-0.000843837	-3.02823	3.02654	N
Non Cardiovascular	Congenital great vessel anomaly	10061080	0	1185	18	20269715	20270918	0			N		-0.00160287	-2.96314	2.95993	N
Non Cardiovascular	Congenital aortic atresia	10010368	0	1185	6	20269727	20270918	0			N		-0.000590738	-3.08634	3.08516	N
Non Cardiovascular	Congenital aortic dilatation	10058150	0	1185	6	20269727	20270918	0			N		-0.000590738	-3.08634	3.08516	N
Non Cardiovascular	Congenital aortic stenosis	10010369	0	1185	25	20269708	20270918	0			N		-0.00219295	-2.94374	2.93936	N
Non Cardiovascular	Congenital aortic anomaly	10061052	0	1185	27	20269706	20270918	0			N		-0.0023615	-2.94002	2.9353	N
Non Cardiovascular	Vascular rings and slings	10088205	0	1185	1	20269732	20270918	0			N		-0.000168807	-3.53503	3.53469	N
Non Cardiovascular	Truncus arteriosus persistent	10044703	0	1185	36	20269697	20270918	0			N		-0.00311974	-2.92844	2.9222	N
Non Cardiovascular	Double outlet right ventricle	10013611	0	1185	45	20269688	20270918	0			N		-0.00387757	-2.92167	2.91391	N
Non Cardiovascular	Right aortic arch	10067407	0	1185	36	20269697	20270918	0			N		-0.00311974	-2.92844	2.9222	N
Non Cardiovascular	Aorta hypoplasia	10049209	0	1185	79	20269654	20270918	0			N		-0.00673692	-2.91131	2.89784	N
Non Cardiovascular	Aberrant aortic arch	10082380	0	1185	16	20269717	20270918	0			N		-0.00143423	-2.97166	2.96879	N
Non Cardiovascular	Interruption of aortic arch	10022599	0	1185	8	20269725	20270918	0			N		-0.000759476	-3.04338	3.04186	N
Non Cardiovascular	Coarctation of the aorta	10009807	0	1185	166	20269567	20270918	0			N		-0.0140278	-2.90926	2.8812	N
Non Cardiovascular	Persistent left superior vena cava	10064193	0	1185	19	20269714	20270918	0			N		-0.00168718	-2.95952	2.95614	N
Non Cardiovascular	Double outlet left ventricle	10080133	0	1185	1	20269732	20270918	0			N		-0.000168807	-3.53503	3.53469	N
Non Cardiovascular	Cerebral arteriovenous malformation haemorrhagic	10008086	0	1185	12	20269721	20270918	0			N		-0.00109689	-2.99658	2.99439	N
Non Cardiovascular	Haemorrhagic arteriovenous malformation	10064595	0	1185	334	20269399	20270918	0			N		-0.0280033	-2.91891	2.8629	N
Non Cardiovascular	Cerebral cavernous malformation	10071747	0	1185	16	20269717	20270918	0			N		-0.00143423	-2.97166	2.96879	N
Non Cardiovascular	Arteriovenous malformation	10003193	0	1185	227	20269506	20270918	0			N		-0.0191179	-2.91204	2.87381	N
Non Cardiovascular	Pulmonary arteriovenous fistula	10037332	0	1185	10	20269723	20270918	0			N		-0.000928194	-3.01578	3.01393	N
Non Cardiovascular	Alveolar capillary dysplasia	10077023	0	1185	15	20269718	20270918	0			N		-0.0013499	-2.97672	2.97402	N
Non Cardiovascular	Accessory renal artery	10083349	0	1185	3	20269730	20270918	0			N		-0.000337594	-3.22739	3.22671	N
Non Cardiovascular	Hepatic arteriovenous malformation	10019633	0	1185	13	20269720	20270918	0			N		-0.00118123	-2.98902	2.98666	N
Non Cardiovascular	Vertebral artery hypoplasia	10066907	0	1185	17	20269716	20270918	0			N		-0.00151855	-2.96716	2.96412	N
Non Cardiovascular	Spinal vessel congenital anomaly	10041603	0	1185	1	20269732	20270918	0			N		-0.000168807	-3.53503	3.53469	N
Non Cardiovascular	Vein of Galen aneurysmal malformation	10077889	0	1185	10	20269723	20270918	0			N		-0.000928194	-3.01578	3.01393	N
Non Cardiovascular	Klippel-Trenaunay syndrome	10051452	0	1185	4	20269729	20270918	0			N		-0.00042198	-3.16232	3.16147	N
Non Cardiovascular	Portal venous system anomaly	10076609	0	1185	6	20269727	20270918	0			N		-0.000590738	-3.08634	3.08516	N
Non Cardiovascular	Cystic angiomatosis	10079371	0	1185	1	20269732	20270918	0			N		-0.000168807	-3.53503	3.53469	N
Non Cardiovascular	Cerebrovascular arteriovenous malformation	10056371	0	1185	27	20269706	20270918	0			N		-0.0023615	-2.94002	2.9353	N
Non Cardiovascular	Renal arteriovenous malformation	10038368	0	1185	1	20269732	20270918	0			N		-0.000168807	-3.53503	3.53469	N
Non Cardiovascular	Renal vessel congenital anomaly	10038552	0	1185	19	20269714	20270918	0			N		-0.00168718	-2.95952	2.95614	N
Non Cardiovascular	Sturge-Weber syndrome	10042265	0	1185	3	20269730	20270918	0			N		-0.000337594	-3.22739	3.22671	N
Non Cardiovascular	Gastrointestinal arteriovenous malformation	10017932	0	1185	62	20269671	20270918	0			N		-0.00530795	-2.91471	2.9041	N
Non Cardiovascular	Congenital LUMBAR syndrome	10082949	0	1185	2	20269731	20270918	0			N		-0.000253203	-3.33307	3.33256	N
Non Cardiovascular	Congenital arteriovenous fistula	10010374	0	1185	2	20269731	20270918	0			N		-0.000253203	-3.33307	3.33256	N
Non Cardiovascular	Congenital cerebrovascular anomaly	10062327	0	1185	8	20269725	20270918	0			N		-0.000759476	-3.04338	3.04186	N
Non Cardiovascular	Haemangioma congenital	10018818	0	1185	90	20269643	20270918	0			N		-0.00766079	-2.91007	2.89475	N
Non Cardiovascular	Vascular malformation	10074979	0	1185	87	20269646	20270918	0			N		-0.00740888	-2.91036	2.89554	N
Non Cardiovascular	Aorticopulmonary septal defect	10063732	0	1185	2	20269731	20270918	0			N		-0.000253203	-3.33307	3.33256	N
[truncated: 17,872 more rows]

## Sheet: Custom SMQ signal calculation 2
Customized SMQ	PT	PT code	a(Targeted drug - Target report)	b（Targeted drug - Other report）	c（Other drug - Target report）	d（Other drug - Other report）	N（All）	ROR	ROR（95%CI Lower）	ROR（95%CI Upper）	ROR signal（Y=Yes，N=No）	IC	EIC	IC（95%CI Lower/IC025）	IC（95%CI Upper）	IC signal（Y=Yes，N=No）
Sudden death			4	1181	12569	20257164	20270918	5.45868	2.04499	14.5708	Y	2.4442	1.52643	0.233075	2.81979	Y
Sudden death	Sudden death	10042434	2	1183	2274	20267459	20270918	15.0679	3.76166	60.3571	N	3.90995	1.40453	-0.264549	3.07361	N
Sudden death	Cardio-respiratory arrest	10007617	1	1184	9782	20259951	20270918	1.74928	0.246172	12.4302	N	0.806176	0.346998	-1.69521	2.3892	N
Sudden death	Sudden cardiac death	10049418	1	1184	513	20269220	20270918	33.3709	4.68773	237.56	N	5.05661	0.957172	-1.08878	3.00312	N
Coronary Artery diseases			4	1181	37403	20232330	20270918	1.8321	0.686433	4.88991	N	0.871216	0.648984	-0.644205	1.94217	N
Coronary Artery diseases	Coronary artery disease	10011078	1	1184	4146	20265587	20270918	4.12837	0.580897	29.3398	N	2.04438	0.686535	-1.35595	2.72902	N
Coronary Artery diseases	Arteriosclerosis coronary artery	10003211	1	1184	1304	20268429	20270918	13.1278	1.84624	93.3455	N	3.7124	0.893771	-1.14979	2.93733	N
Coronary Artery diseases	Acute coronary syndrome	10051592	1	1184	1947	20267786	20270918	8.79202	1.23678	62.5005	N	3.13446	0.844211	-1.19883	2.88725	N
Coronary Artery diseases	Myocardial infarction	10028596	1	1184	29945	20239788	20270918	0.57086	0.0803414	4.05621	N	-0.807839	-0.460545	-2.50261	1.58152	N
Coronary Artery diseases	Myocardial rupture	10028604	0	1185	61	20269672	20270918	0			N		-0.00522385	-2.915	2.90455	N
Venous thrombotic diseases			47	1138	67490	20202243	20270918	12.3628	9.23363	16.5523	Y	3.57344	3.2771	2.85215	3.70206	Y
Venous thrombotic diseases	Pulmonary embolism	10037377	22	1163	22303	20247430	20270918	17.1731	11.2609	26.1895	Y	4.0753	3.31802	2.71026	3.92578	Y
Venous thrombotic diseases	Deep vein thrombosis	10051055	10	1175	13244	20256489	20270918	13.0169	6.98368	24.2622	Y	3.69002	2.63119	1.75683	3.50555	Y
Venous thrombotic diseases	Embolism	10061169	6	1179	2185	20267548	20270918	47.2049	21.1408	105.403	Y	5.54983	2.63327	1.53775	3.72879	Y
Venous thrombotic diseases	Thrombosis	10043607	3	1182	25783	20243950	20270918	1.99281	0.641746	6.18825	N	0.992899	0.673042	-0.772195	2.11828	N
Venous thrombotic diseases	Pulmonary infarction	10037410	2	1183	388	20269345	20270918	88.3188	21.9834	354.823	N	6.45491	1.55233	-0.122026	3.22669	N
Venous thrombotic diseases	Venous thrombosis limb	10061408	2	1183	604	20269129	20270918	56.734	14.1396	227.64	N	5.81906	1.53462	-0.137477	3.20671	N
Venous thrombotic diseases	Venous thrombosis	10047249	1	1184	1032	20268701	20270918	16.588	2.33241	117.973	N	4.04961	0.91526	-1.12871	2.95923	N
Venous thrombotic diseases	Peripheral embolism	10061340	1	1184	235	20269498	20270918	72.849	10.2103	519.767	N	6.17959	0.980133	-1.07045	3.03071	N
Venous thrombotic diseases	Superior sagittal sinus thrombosis	10042567	0	1185	152	20269581	20270918	0			N		-0.012857	-2.90887	2.88316	N
Venous thrombotic diseases	Embolism venous	10014522	0	1185	1081	20268652	20270918	0			N		-0.0885556	-2.97649	2.79938	N
Venous thrombotic diseases	Jugular vein thrombosis	10023237	0	1185	483	20269250	20270918	0			N		-0.0402859	-2.92987	2.8493	N
Others			3	1182	31621	20238112	20270918	1.62442	0.52312	5.04423	N	0.698467	0.488887	-0.956329	1.9341	N
Others	Cardiovascular insufficiency	10065929	1	1184	478	20269255	20270918	35.8144	5.03028	254.991	N	5.15835	0.960042	-1.0862	3.00628	N
Others	Cardiovascular disorder	10007649	1	1184	3530	20266203	20270918	4.84893	0.682258	34.4622	N	2.27638	0.728995	-1.31358	2.77157	N
Others	Cardiac disorder	10061024	1	1184	27613	20242120	20270918	0.619143	0.0871362	4.39929	N	-0.690876	-0.387188	-2.42926	1.65488	N
Peripheral vascular diseases			4	1181	4559	20265174	20270918	15.0553	5.63866	40.1981	Y	3.90647	1.98048	0.686672	3.27429	Y
Peripheral vascular diseases	Vascular access complication	10062169	1	1184	322	20269411	20270918	53.1659	7.45996	378.905	N	5.72685	0.972908	-1.07537	3.02119	N
Peripheral vascular diseases	Vasculitis	10047115	1	1184	3388	20266345	20270918	5.0522	0.71085	35.9073	N	2.33559	0.738962	-1.30364	2.78156	N
Peripheral vascular diseases	Vascular rupture	10053649	1	1184	512	20269221	20270918	33.4361	4.69687	238.025	N	5.05942	0.957254	-1.08871	3.00321	N
Peripheral vascular diseases	Vascular pain	10047095	1	1184	337	20269396	20270918	50.7995	7.12888	361.991	N	5.66136	0.971666	-1.07634	3.01967	N
Pericardial effusion			3	1182	6942	20262791	20270918	7.4083	2.38528	23.009	Y	2.88544	1.508	0.0624603	2.95354	Y
Pericardial effusion	Pericardial effusion	10034474	3	1182	6942	20262791	20270918	7.4083	2.38528	23.009	Y	2.88544	1.508	0.0624603	2.95354	Y
Myocardial Injury			1	1184	532	20269201	20270918	32.1791	4.52061	229.06	N	5.00425	0.955616	-1.0902	3.00143	N
Myocardial Injury	Troponin I increased	10058268	1	1184	532	20269201	20270918	32.1791	4.52061	229.06	N	5.00425	0.955616	-1.0902	3.00143	N
Cardiac failure			1	1184	25064	20244669	20270918	0.682195	0.0960097	4.84733	N	-0.55115	-0.302493	-2.34457	1.73959	N
Cardiac failure	Cardiac failure	10007554	1	1184	25064	20244669	20270918	0.682195	0.0960097	4.84733	N	-0.55115	-0.302493	-2.34457	1.73959	N
Arrhythmia			19	1166	134410	20135323	20270918	2.44108	1.55132	3.84117	Y	1.27368	1.17378	0.523125	1.82444	Y
Arrhythmia	Tachycardia	10043071	7	1178	26799	20242934	20270918	4.48857	2.13492	9.437	Y	2.15932	1.63912	0.615399	2.66285	Y
Arrhythmia	Bradycardia	10006093	4	1181	16742	20252991	20270918	4.09724	1.53501	10.9363	Y	2.03071	1.33656	0.043261	2.62985	Y
Arrhythmia	Heart rate increased	10019303	3	1182	30020	20239713	20270918	1.71119	0.55106	5.31368	N	0.773419	0.537096	-0.908126	1.98232	N
Arrhythmia	Atrial fibrillation	10003658	2	1183	30957	20238776	20270918	1.10528	0.276084	4.42487	N	0.144165	0.0936785	-1.57439	1.76175	N
Arrhythmia	Arrhythmia	10003119	2	1183	13329	20256404	20270918	2.56927	0.641734	10.2864	N	1.35974	0.753068	-0.915105	2.42124	N
Arrhythmia	Heart rate decreased	10019301	1	1184	14037	20255696	20270918	1.21877	0.17152	8.6602	N	0.285187	0.134963	-1.90718	2.17711	N
Arrhythmia	Ventricular fibrillation	10047290	0	1185	2526	20267207	20270918	0			N		-0.198932	-3.08611	2.68824	N
Abnormal Blood pressure			21	1164	202836	20066897	20270918	1.78485	1.15924	2.74808	Y	0.824451	0.773637	0.152758	1.39452	Y
Abnormal Blood pressure	Hypotension	10021097	9	1176	61587	20208146	20270918	2.51115	1.30325	4.83856	Y	1.32161	1.11908	0.202725	2.03543	Y
Abnormal Blood pressure	Hypertension	10020772	6	1179	64403	20205330	20270918	1.5966	0.715797	3.56127	N	0.672225	0.55383	-0.540017	1.64768	N
Abnormal Blood pressure	Blood pressure decreased	10005734	3	1182	19665	20250068	20270918	2.61358	0.841638	8.1161	N	1.38364	0.895138	-0.550134	2.34041	N
Abnormal Blood pressure	Blood pressure increased	10005750	2	1183	51634	20218099	20270918	0.661988	0.165359	2.65016	N	-0.593853	-0.422645	-2.09068	1.24539	N
Abnormal Blood pressure	Orthostatic hypotension	10031127	1	1184	5547	20264186	20270918	3.08546	0.434176	21.9267	N	1.62448	0.59438	-1.44799	2.63675	N
Stroke			4	1181	51455	20218278	20270918	1.33084	0.498633	3.55199	N	0.411101	0.31804	-0.975125	1.61121	N
Stroke	Cerebral infarction	10008118	2	1183	6236	20263497	20270918	5.49356	1.37198	21.9968	N	2.45537	1.13603	-0.532354	2.80442	N
Stroke	Cerebral thrombosis	10008132	1	1184	710	20269023	20270918	24.1114	3.38881	171.553	N	4.58853	0.941119	-1.10374	2.98598	N
Stroke	Ischaemic stroke	10061256	1	1184	5041	20264692	20270918	3.39525	0.477761	24.1286	N	1.76246	0.626989	-1.41541	2.66939	N
Stroke	Cerebrovascular accident	10008190	0	1185	39468	20230265	20270918	0			N		-1.7265	-4.61314	1.16015	N
